# Supplementary material for: How does academic self-efficacy influence learning anxiety and academic burnout in Chinese characters learning among international students in China?
Source: Front Psychol. 2025 Jul 1;16:1555063. doi: 10.3389/fpsyg.2025.1555063 (PMC12261456; doi:10.3389/fpsyg.2025.1555063)
Supplement: Supplementary file 1 [file Table_1.XLSX]

## Sheet: Sheet1
序号	LA1	LA2	LA3	LA4	LA5	CA1	CA2	CA3	CA4	CA5	CA6	TA1	TA2	TA3	TA4	NEA1	NEA2	NEA3	NEA4	NEA5	SE1	SE2	SE3	SE4	SE5	SE6	SE7	SE8	SE9	SE10	SE11	SE12	SE13	SE14	FD1	FD2	FD3	FD4	MI1	MI2	MI3	MI4	LSA1	LSA2	LSA3	LSA4	Grade	Gender	Speciality
1	4	4	4	3	3	4	2	3	2	2	4	4	4	4	3	4	4	3	2	2	2	4	4	2	3	2	2	2	3	4	2	4	3	4	4	4	4	4	3	3	4	4	5	5	5	5	1	1	1
2	2	2	2	2	2	2	2	2	2	2	2	2	2	2	2	2	2	2	2	2	4	4	4	4	4	4	4	4	4	4	4	4	4	4	2	2	2	2	1	1	1	1	2	2	2	2	5	2	2
3	2	2	3	2	2	4	3	3	4	2	4	4	2	2	2	2	4	4	2	4	2	2	4	2	2	3	3	3	2	4	4	3	2	2	4	4	2	3	4	4	2	2	2	2	3	4	2	1	3
4	4	3	3	2	4	3	2	4	4	4	4	2	4	2	4	4	2	4	4	3	2	4	2	2	2	4	2	3	4	4	2	4	4	3	3	3	3	2	5	5	5	5	2	3	2	3	4	2	1
5	2	2	4	3	2	2	4	4	4	3	3	3	3	2	3	1	1	1	1	1	4	3	2	3	4	4	4	4	2	2	2	2	2	3	2	3	4	4	2	3	4	4	4	2	4	4	2	2	4
6	2	1	2	1	1	3	1	1	2	1	1	3	3	3	1	3	1	3	1	3	3	5	5	4	4	4	4	5	5	5	4	4	3	4	2	3	3	3	2	2	2	2	2	1	1	1	2	1	1
7	3	2	4	3	3	2	3	4	3	4	4	2	4	4	2	3	2	4	4	4	2	4	3	4	4	2	4	3	4	2	3	3	3	4	4	2	3	4	3	3	4	3	3	3	4	2	3	1	1
8	4	3	2	4	3	4	2	2	4	4	2	2	2	3	3	4	4	4	4	3	1	1	1	1	1	1	1	1	1	1	1	1	1	1	3	3	4	2	2	4	3	4	3	4	3	3	3	2	4
9	4	5	5	3	5	3	4	5	5	4	5	5	4	3	4	5	5	5	3	3	1	2	2	3	2	2	1	1	3	2	1	2	3	2	5	5	5	5	5	5	4	5	5	5	3	5	7	2	1
10	1	1	1	1	1	3	3	3	5	3	4	3	3	5	4	4	3	3	3	3	2	1	2	2	3	1	2	3	1	3	3	1	2	2	3	5	3	3	5	5	3	5	5	5	5	5	6	1	1
11	4	4	4	2	4	2	2	3	3	2	3	2	3	3	2	5	5	5	5	5	4	3	2	2	3	2	3	4	3	4	2	4	2	2	2	4	4	4	3	4	3	2	4	2	4	2	4	1	3
12	2	3	4	4	3	2	3	4	4	3	2	2	2	2	4	3	4	4	3	4	2	2	3	4	4	4	2	3	3	4	2	2	2	3	4	4	3	2	3	3	3	4	4	4	3	2	3	2	4
13	4	3	3	4	3	4	2	4	2	4	4	4	4	2	3	4	2	3	4	3	3	4	2	3	3	2	2	3	2	3	3	4	3	2	2	2	2	3	2	3	2	4	3	3	2	3	1	2	2
14	3	4	5	3	3	1	1	1	1	1	1	3	4	3	4	3	3	5	3	5	1	2	2	1	2	2	1	3	3	3	2	2	2	2	3	4	3	3	5	4	3	3	3	3	3	3	5	1	1
15	2	4	4	4	4	2	4	4	4	2	4	4	3	3	2	4	2	3	3	4	4	3	2	4	2	3	4	2	2	3	3	3	4	2	5	5	5	5	4	3	4	2	2	4	2	2	5	2	1
16	2	2	4	2	2	4	4	4	2	3	2	4	2	4	4	4	4	4	4	4	3	2	2	2	2	3	2	2	3	3	3	4	2	4	4	4	3	2	4	4	3	2	2	2	2	2	1	2	4
17	3	3	2	2	3	3	3	2	3	3	2	5	5	5	5	4	4	4	2	4	2	4	3	2	2	4	2	2	3	2	4	2	2	2	3	4	4	4	3	2	4	3	4	2	3	2	4	1	1
18	2	3	4	3	3	3	2	4	2	3	4	4	4	4	3	5	5	5	5	5	2	4	4	3	4	2	2	2	2	2	2	4	2	3	2	4	4	4	3	2	2	3	2	4	2	4	4	2	2
19	3	4	4	3	5	4	5	5	5	5	4	3	4	3	5	1	1	1	1	1	3	2	1	1	1	1	3	2	3	3	3	1	3	2	3	5	5	5	5	5	4	5	4	5	3	5	7	1	1
20	4	2	2	4	3	4	3	4	4	4	2	2	3	2	2	2	2	2	2	4	1	1	1	1	1	1	1	1	1	1	1	1	1	1	4	3	2	4	4	4	4	2	4	3	2	4	6	1	2
21	3	2	3	3	1	2	1	1	3	3	2	2	1	2	3	2	2	1	3	3	4	4	4	4	4	4	4	4	4	4	4	4	4	4	1	2	2	2	2	3	3	1	3	1	1	2	2	2	1
22	3	3	4	2	2	4	3	2	4	2	2	4	2	3	4	2	3	4	3	2	3	2	4	3	2	3	3	2	4	3	3	4	4	3	4	4	4	4	2	2	2	2	2	3	3	2	2	1	1
23	5	5	5	5	5	3	4	3	2	3	4	3	4	2	3	2	4	3	4	4	2	2	4	3	4	3	3	4	3	2	3	2	2	2	2	3	3	2	4	4	3	3	3	4	3	3	5	1	2
24	4	4	4	2	3	2	3	2	2	2	3	2	2	4	4	2	3	2	3	3	2	2	3	2	2	3	3	2	2	4	2	2	3	4	3	3	4	2	4	2	4	2	4	2	2	4	2	1	1
25	2	2	3	3	3	2	3	1	1	3	2	2	2	2	2	3	1	3	3	3	4	3	4	3	5	4	3	3	5	4	3	5	4	3	1	3	3	1	2	2	1	1	3	1	1	2	2	2	1
26	3	2	4	4	4	1	1	1	1	1	1	4	3	3	3	2	4	4	2	4	3	2	2	2	2	2	3	4	2	4	2	3	3	3	4	2	2	4	2	3	2	4	4	4	4	3	2	2	1
27	3	3	3	1	2	2	2	2	2	2	2	1	3	3	1	3	3	3	2	1	4	5	3	4	5	5	4	4	5	5	5	5	5	3	2	3	2	2	1	1	2	2	3	3	1	2	2	2	4
28	2	3	2	2	2	3	2	2	2	4	3	4	3	3	4	4	3	2	2	2	4	4	3	4	3	3	3	3	2	2	4	2	4	4	4	2	2	2	4	2	2	4	5	5	5	5	3	2	1
29	4	4	4	2	4	4	3	2	3	4	2	4	2	4	2	2	4	2	2	3	3	4	2	3	4	2	2	2	3	4	4	4	4	3	2	3	3	4	4	4	4	4	4	2	3	3	3	2	1
30	5	5	3	4	3	4	5	4	5	3	3	5	3	4	4	4	4	5	5	5	3	1	1	1	3	1	3	3	2	3	2	1	3	3	4	3	4	4	1	1	1	1	3	5	4	3	2	2	2
31	4	4	3	4	2	4	4	4	4	2	3	3	3	2	2	4	4	3	2	2	2	2	2	4	3	4	2	4	4	4	2	2	3	4	4	2	2	3	4	4	3	2	5	5	5	5	5	2	2
32	3	2	3	2	2	3	3	3	1	1	1	1	3	3	3	2	3	3	1	1	5	5	4	3	3	4	5	5	5	4	4	3	4	4	3	1	3	3	2	2	2	2	2	1	1	2	1	2	2
33	5	5	5	5	5	4	3	3	3	3	4	3	3	5	3	5	4	5	5	4	3	2	2	2	1	1	3	3	3	2	3	3	1	2	5	4	5	5	4	5	4	5	5	3	3	3	7	2	1
34	2	3	4	3	2	4	2	2	2	4	4	4	2	4	3	2	4	3	4	3	2	4	2	4	2	2	3	2	2	2	4	4	4	4	5	5	5	5	3	3	3	2	2	3	4	4	5	2	1
35	3	2	2	1	2	3	2	2	1	2	1	2	2	3	2	2	2	2	2	2	3	3	4	5	4	3	3	4	3	4	5	3	3	5	3	1	3	2	3	1	3	1	2	2	1	1	1	1	1
36	4	3	5	5	4	5	3	3	4	3	4	5	3	5	5	4	3	4	4	5	3	3	2	2	1	3	2	3	1	2	3	1	3	2	5	3	3	5	4	4	3	3	1	1	1	1	5	2	2
37	5	5	3	5	3	4	4	3	3	4	5	5	5	5	5	5	4	3	5	4	1	3	1	1	3	2	2	3	2	1	2	2	2	1	4	4	5	3	5	3	4	5	4	3	4	5	7	2	3
38	2	4	4	4	2	3	3	2	3	3	3	3	2	4	4	2	2	3	4	3	4	4	3	3	4	3	4	2	2	2	2	4	4	4	2	3	2	4	3	3	2	4	4	2	4	4	2	2	4
39	5	5	5	5	5	4	4	4	3	2	4	3	2	2	4	4	3	2	2	3	3	4	2	2	4	3	2	3	4	3	4	2	4	4	4	3	2	3	4	4	4	4	3	2	3	3	5	1	1
40	4	3	5	4	4	4	4	5	4	3	4	5	3	3	5	5	5	3	3	5	1	2	1	3	3	1	3	2	3	3	2	1	1	2	1	1	1	1	5	4	4	4	3	4	4	4	6	1	1
41	2	2	2	2	2	4	5	3	4	4	5	2	2	2	2	5	3	4	3	4	1	3	2	3	1	2	1	3	3	2	3	2	2	2	5	4	5	4	1	1	1	1	5	3	5	3	3	1	1
42	4	2	4	4	4	2	2	2	3	4	4	4	4	4	2	4	3	2	4	2	2	3	2	2	4	4	3	3	4	2	4	2	3	2	2	4	2	2	2	3	4	2	3	3	4	2	1	2	1
43	3	2	4	4	3	4	4	3	3	4	3	4	4	3	3	3	4	2	4	2	1	1	1	1	1	1	1	1	1	1	1	1	1	1	3	2	3	3	4	4	4	4	2	3	4	3	4	1	1
44	4	4	2	2	2	4	3	4	3	4	3	3	4	4	4	2	2	3	2	4	2	2	2	2	2	2	3	2	4	2	2	4	4	2	2	4	2	2	3	3	3	3	2	2	2	4	2	1	2
45	5	5	5	5	5	3	3	2	4	3	2	3	3	4	2	4	4	3	4	4	3	2	2	4	2	2	2	2	2	4	3	2	4	2	3	3	3	4	4	3	4	4	4	4	4	4	6	1	1
46	2	2	2	2	2	3	3	3	4	3	4	5	5	5	5	3	3	4	4	3	4	2	3	2	2	2	3	2	2	4	3	4	2	3	3	3	4	2	3	2	4	4	3	4	2	3	3	1	1
47	4	3	4	5	5	3	4	4	5	5	5	5	5	5	5	5	4	5	5	3	1	3	2	1	1	3	3	2	3	1	3	2	1	3	4	3	5	3	4	5	4	4	3	5	5	4	7	2	1
48	2	2	2	2	2	4	2	3	3	4	2	3	4	3	2	2	3	2	4	4	2	2	3	4	4	3	2	2	3	3	4	3	4	4	2	4	4	3	3	4	3	4	3	4	2	3	2	2	2
49	2	4	2	3	3	3	2	4	4	3	2	4	4	4	4	5	5	5	5	5	3	3	2	4	3	2	2	4	3	2	2	3	4	2	3	2	4	4	3	4	2	3	3	4	4	2	5	2	1
50	1	3	1	2	1	2	3	1	3	1	2	2	3	2	3	2	2	2	2	2	5	5	3	4	4	4	3	5	5	3	5	4	4	5	2	3	3	1	3	1	3	3	1	2	2	1	1	1	1
51	4	4	4	3	3	2	2	4	2	3	4	2	2	2	3	3	4	4	2	3	2	3	3	4	2	3	3	2	2	4	2	2	3	3	5	5	5	5	4	2	2	2	3	4	4	3	4	1	2
52	2	4	2	4	3	2	2	4	2	3	2	4	4	3	3	4	3	2	3	4	4	3	2	3	2	3	4	2	3	2	2	2	3	2	4	4	2	4	4	4	4	3	5	5	5	5	6	2	2
53	2	4	4	4	3	2	3	2	2	3	2	3	3	4	2	2	3	2	3	4	3	2	2	2	3	4	2	2	3	2	2	2	4	2	4	2	4	2	3	3	4	2	2	2	4	3	2	2	4
54	4	2	2	4	2	2	4	3	4	2	3	3	2	2	3	4	4	4	4	2	4	4	2	3	4	3	3	4	3	2	4	3	2	2	2	4	3	4	2	2	3	4	4	2	3	4	2	2	1
55	2	1	2	3	1	2	2	2	2	2	2	3	1	1	2	3	2	1	2	1	4	3	5	5	4	5	5	5	3	3	3	4	4	5	1	2	2	1	2	2	3	2	3	1	3	2	1	2	1
56	2	2	2	2	2	3	1	2	2	1	3	2	3	3	3	1	1	3	1	1	4	5	5	5	5	3	3	5	3	3	4	5	5	3	3	1	3	2	2	2	1	2	3	2	2	2	1	1	1
57	4	3	3	4	4	2	3	2	4	2	2	3	3	3	4	2	2	3	4	2	2	3	2	2	2	3	4	3	4	3	4	3	2	2	4	2	3	4	4	2	2	2	2	2	3	2	4	2	1
58	3	4	4	4	5	3	4	4	3	5	5	4	3	5	3	1	1	1	1	1	3	3	1	2	1	2	1	2	1	2	3	2	3	2	4	5	4	4	3	3	3	5	3	3	5	5	6	1	2
59	4	2	4	3	4	4	3	3	2	3	2	2	2	3	3	2	4	4	4	3	2	2	4	2	4	2	2	2	4	4	4	4	4	3	3	2	2	3	5	5	5	5	2	4	4	3	4	2	1
60	5	4	4	3	3	3	4	3	3	5	5	4	3	3	3	5	5	5	5	4	5	5	5	5	5	5	5	5	5	5	5	5	5	5	5	3	4	4	3	5	4	5	4	4	5	5	1	2	2
61	4	4	2	4	3	4	4	4	2	3	2	4	3	4	4	3	4	4	4	2	4	4	2	2	2	2	2	2	4	4	4	2	3	3	3	4	3	3	3	4	3	3	4	2	3	2	6	2	3
62	5	4	3	5	4	3	5	5	5	4	4	2	2	2	2	4	5	5	4	3	1	2	2	1	1	3	1	3	2	1	1	3	2	1	4	3	4	3	1	1	1	1	5	3	5	4	6	1	1
63	5	5	4	5	5	4	5	3	5	5	5	4	3	5	3	1	1	1	1	1	1	1	3	3	1	1	1	1	3	1	2	3	2	1	3	5	4	5	3	4	3	4	4	4	4	4	3	2	1
64	1	1	1	1	1	2	3	3	2	3	1	2	3	2	2	1	3	1	2	3	3	4	5	4	5	5	3	4	3	5	5	3	3	4	3	3	1	3	2	2	2	2	3	2	1	3	2	1	1
65	3	4	2	3	2	2	3	4	3	4	3	2	4	4	3	4	4	3	2	3	1	1	1	1	1	1	1	1	1	1	1	1	1	1	3	2	4	2	2	3	4	3	4	3	2	4	2	2	1
66	4	4	4	3	4	4	3	2	2	2	2	4	2	2	2	3	2	3	2	4	2	2	2	3	3	4	2	3	2	2	4	4	2	3	3	2	3	4	4	3	2	4	2	3	2	4	1	1	2
67	4	2	2	3	4	3	2	4	2	2	4	4	3	4	4	3	2	4	3	2	5	5	5	5	5	5	5	5	5	5	5	5	5	5	2	2	2	2	2	2	2	2	2	2	2	2	2	2	4
68	4	4	4	2	4	2	4	2	3	3	2	4	3	2	3	2	4	3	4	4	2	3	4	3	3	3	2	4	4	4	2	2	3	2	4	2	3	3	2	2	2	2	4	3	2	3	2	1	2
69	3	3	4	2	4	4	2	3	2	4	3	2	3	4	2	3	3	4	2	3	4	3	4	3	2	2	4	2	3	2	3	3	3	2	4	4	3	2	4	4	3	4	3	2	2	4	3	1	2
70	5	5	5	5	5	4	2	4	2	3	4	4	4	4	3	4	4	2	2	3	2	3	2	2	3	2	3	2	4	4	4	4	3	3	4	2	3	3	4	4	2	4	4	2	4	2	5	2	1
71	2	2	2	2	2	2	2	2	2	2	2	2	2	2	2	2	2	2	2	2	4	4	4	4	4	4	4	4	4	4	4	4	4	4	2	2	2	2	1	1	1	1	2	2	2	2	6	2	1
72	4	4	3	4	4	3	2	4	4	3	3	4	2	2	4	2	2	4	2	4	4	3	2	3	4	2	2	2	4	4	4	2	2	4	5	5	5	5	3	3	4	2	4	2	2	3	5	1	4
73	3	2	1	2	1	3	1	1	3	3	2	2	2	2	2	1	1	3	3	3	3	4	3	4	3	3	3	4	3	5	3	5	4	4	1	3	2	3	1	2	3	1	2	1	3	1	1	1	3
74	5	5	5	5	5	4	3	2	2	4	2	4	4	4	3	4	2	3	4	3	3	2	2	4	4	2	4	4	3	2	2	3	4	3	2	3	4	3	2	3	4	3	4	3	3	4	5	2	2
75	4	3	3	3	3	4	4	4	4	4	5	4	3	5	4	5	5	5	5	5	3	3	3	3	2	2	3	2	2	1	1	2	1	3	5	5	3	3	3	5	3	3	3	5	5	5	7	1	2
76	4	3	3	2	3	4	3	3	4	3	3	2	3	2	4	2	3	4	3	3	2	3	4	3	2	3	3	2	3	2	4	2	3	4	2	2	2	3	4	4	3	4	3	2	2	4	1	2	1
77	3	5	4	5	4	4	4	4	3	4	4	3	3	4	5	5	4	3	5	3	1	1	1	1	1	1	1	1	1	1	1	1	1	1	3	3	4	5	3	3	3	5	4	5	4	5	7	1	4
78	4	4	4	4	3	4	2	3	4	3	2	5	5	5	5	4	2	2	2	2	3	3	2	3	2	4	3	3	2	3	2	2	4	4	4	3	4	2	4	2	4	4	4	3	2	4	5	1	2
79	4	3	2	4	3	4	4	3	3	4	4	4	2	3	4	4	3	2	2	3	4	4	4	2	4	4	4	2	4	4	2	4	2	2	4	3	3	4	3	3	4	2	3	4	4	4	4	2	1
80	3	3	3	1	3	2	1	3	3	3	2	2	3	3	3	2	1	1	3	1	5	4	5	3	5	5	3	5	4	4	5	5	3	3	2	2	2	2	1	1	1	3	1	3	1	1	1	1	1
81	2	3	4	3	4	3	3	2	3	4	2	2	4	2	3	2	3	2	4	4	4	2	2	4	2	2	3	2	2	4	2	4	4	4	4	4	4	2	4	3	4	3	5	5	5	5	5	2	3
82	2	3	3	4	4	4	3	4	4	2	4	4	2	3	3	2	4	2	4	4	3	4	3	4	4	4	4	4	3	3	4	2	2	4	4	2	2	3	2	2	2	2	3	3	4	3	2	1	3
83	2	4	4	4	4	4	3	3	4	4	3	2	3	4	3	2	4	3	4	3	2	4	2	4	4	3	2	4	4	2	2	2	2	3	3	3	3	3	5	5	5	5	3	2	2	3	5	2	4
84	3	4	4	4	5	4	3	3	5	3	4	4	4	5	3	4	4	3	5	3	2	2	2	3	3	3	3	2	3	3	2	1	2	3	4	5	4	4	4	4	3	5	1	1	1	1	5	2	1
85	2	3	3	3	2	2	3	3	1	1	2	1	1	2	2	2	3	3	2	1	4	4	4	4	4	4	4	4	4	4	4	4	4	4	2	2	3	1	1	2	3	1	3	1	1	3	1	1	1
86	3	3	4	4	3	3	5	4	3	4	5	5	4	5	3	5	4	5	5	5	3	2	1	3	3	1	1	1	3	2	2	2	3	2	3	4	5	5	5	5	5	5	5	3	4	5	7	1	1
87	3	5	5	4	4	3	4	3	4	5	3	3	4	3	4	1	1	1	1	1	2	2	3	1	3	1	3	2	3	3	1	3	3	2	4	4	4	5	3	3	3	3	3	3	3	3	4	1	2
88	4	2	3	2	4	4	3	2	3	3	4	1	1	1	1	4	3	4	2	4	2	2	4	4	2	2	3	3	2	4	2	3	4	4	2	3	2	3	3	4	4	4	3	2	3	3	2	2	2
89	2	4	4	4	4	5	5	5	5	5	5	2	4	3	2	4	4	2	3	2	2	3	2	2	4	2	4	2	3	2	2	3	2	4	2	4	3	4	2	2	4	3	3	3	4	2	5	1	2
90	4	2	4	3	4	2	4	4	3	2	3	3	2	3	2	2	4	3	4	3	3	4	2	4	2	3	3	2	2	3	4	3	4	3	2	3	4	3	3	3	3	2	3	3	3	4	1	2	1
91	1	1	1	1	1	4	3	5	5	4	3	3	5	4	5	4	3	5	3	4	1	3	2	3	2	2	1	1	2	2	2	1	1	2	3	3	5	3	5	5	4	5	4	3	4	4	6	2	1
92	5	5	5	5	5	4	5	3	5	5	4	3	5	5	4	4	5	4	5	4	2	1	1	1	2	3	2	3	3	3	3	3	2	1	4	5	5	3	4	5	5	5	3	3	5	4	7	1	2
93	4	5	5	4	3	5	4	5	3	5	3	1	1	1	1	4	5	3	3	5	2	3	3	3	3	3	3	2	1	1	1	2	1	1	3	4	5	3	3	5	3	5	3	3	5	3	6	2	1
94	3	2	2	2	4	4	2	4	4	4	4	5	5	5	5	4	2	3	2	3	3	4	4	4	2	2	4	2	4	2	4	3	3	3	2	2	4	3	3	3	2	2	3	4	3	2	3	1	1
95	2	2	2	2	2	2	3	3	3	1	2	2	3	2	3	2	2	1	2	3	4	3	5	5	4	4	5	4	3	4	4	4	4	3	2	1	2	2	3	3	3	3	3	2	1	1	2	2	1
96	4	2	2	2	4	4	4	3	2	2	4	4	2	3	4	3	3	2	2	4	1	1	1	1	1	1	1	1	1	1	1	1	1	1	3	2	3	2	4	2	3	4	2	4	3	3	2	1	1
97	4	2	2	4	4	4	2	4	2	4	3	4	4	3	4	4	2	4	3	3	3	3	2	3	3	4	2	2	3	3	2	3	3	4	4	3	4	2	3	3	2	2	5	5	5	5	5	1	1
98	1	1	3	2	3	3	3	2	2	2	3	3	2	1	1	2	2	2	2	2	3	3	5	4	5	3	3	5	5	5	3	3	5	4	2	2	2	1	3	1	2	3	1	2	1	1	1	1	4
99	3	3	3	2	2	4	3	2	4	4	4	2	4	3	3	4	4	4	3	2	3	2	4	2	3	2	3	4	3	2	2	4	3	3	4	4	4	4	2	2	3	4	3	4	2	3	3	2	1
100	4	3	5	5	5	5	5	5	5	5	5	5	4	3	3	5	5	3	3	4	3	1	3	1	3	1	2	2	3	3	3	3	2	3	4	3	4	4	4	4	4	3	5	5	4	5	7	2	1
101	3	3	3	4	4	4	4	4	4	3	2	3	3	2	4	2	4	2	2	3	4	2	2	3	3	2	2	4	2	2	4	4	3	2	3	4	4	2	4	3	4	4	2	2	4	2	3	1	1
102	2	1	3	3	1	2	3	1	3	2	1	1	3	3	3	3	3	2	2	2	4	4	4	4	4	4	4	4	4	4	4	4	4	4	3	3	2	2	2	2	1	2	2	3	2	2	1	2	1
103	5	3	5	4	3	4	4	3	5	4	4	5	4	3	3	3	3	5	4	4	3	1	1	2	1	1	2	3	2	2	1	2	1	2	5	5	3	3	5	5	3	5	1	1	1	1	6	2	1
104	4	4	3	2	2	4	3	2	2	4	3	2	2	3	3	4	2	3	3	2	2	2	2	2	2	3	2	4	4	2	2	2	2	4	2	2	4	4	3	4	3	3	4	4	4	4	3	2	3
105	3	1	3	2	2	1	3	1	1	3	1	2	1	3	3	2	1	2	1	2	4	3	4	4	4	4	3	3	5	5	4	5	3	4	3	2	3	2	1	3	1	2	2	2	2	2	2	1	1
106	1	1	1	1	1	3	4	4	3	5	3	4	3	5	4	3	4	5	5	4	1	2	1	2	2	2	3	2	3	3	3	2	1	1	5	3	4	3	4	5	4	4	4	4	3	5	6	1	4
107	4	2	3	3	4	2	3	3	4	4	3	5	5	5	5	3	4	3	2	2	3	2	2	2	4	3	2	2	2	3	2	4	2	4	4	2	4	3	3	2	4	4	4	4	3	2	1	2	1
108	3	2	1	1	2	2	1	1	2	2	3	2	2	3	2	2	2	1	1	3	5	3	3	4	4	3	5	3	5	5	3	5	4	3	2	3	1	1	3	2	2	2	2	2	2	2	1	2	4
109	2	2	2	3	3	3	4	3	4	3	2	2	2	3	4	4	4	3	3	2	5	5	5	5	5	5	5	5	5	5	5	5	5	5	2	2	2	2	2	2	2	2	2	2	2	2	2	2	4
110	4	3	5	3	5	3	3	4	3	4	3	5	5	3	4	4	4	5	3	5	3	1	2	1	1	3	1	1	3	3	3	3	3	2	5	3	3	5	3	3	5	3	1	1	1	1	5	1	1
111	3	4	3	4	3	4	2	2	4	3	4	2	3	3	3	2	2	2	4	4	2	3	2	3	3	3	2	4	2	3	2	2	4	2	3	4	4	4	3	3	2	4	3	4	4	4	4	1	1
112	4	2	3	3	3	2	2	2	3	4	3	2	3	2	2	4	3	3	4	2	2	3	2	4	4	2	4	2	4	2	4	2	3	3	2	4	3	2	5	5	5	5	4	2	2	4	3	1	1
113	2	3	1	1	2	3	3	3	1	1	3	2	2	2	2	3	2	2	2	3	4	5	4	3	5	4	5	5	4	5	3	4	3	5	2	2	2	2	2	1	3	1	1	2	2	2	1	1	4
114	5	5	4	5	5	5	4	5	3	3	5	3	5	3	3	4	5	5	5	4	5	5	5	5	5	5	5	5	5	5	5	5	5	5	5	4	3	4	3	4	5	4	5	5	4	4	7	2	1
115	3	2	1	2	1	2	1	2	2	1	1	2	2	3	3	2	2	2	2	2	4	4	5	4	3	4	4	5	5	3	3	3	4	5	2	1	3	1	2	1	3	2	3	1	3	3	1	1	1
116	3	4	4	3	4	4	5	4	5	4	5	3	5	3	3	5	5	5	5	5	2	3	3	2	3	2	2	2	3	1	2	1	1	3	3	4	3	4	5	5	4	5	4	5	3	4	7	2	1
117	3	2	3	3	2	4	4	4	4	2	4	3	4	3	4	4	4	4	3	2	1	1	1	1	1	1	1	1	1	1	1	1	1	1	4	4	2	2	2	2	2	2	3	2	2	4	2	1	2
118	4	2	4	2	2	2	2	3	4	4	2	4	2	2	3	3	3	2	4	2	4	3	2	3	2	2	2	2	2	3	4	3	4	3	4	3	3	4	5	5	5	5	2	4	2	3	4	2	1
119	2	2	2	2	2	2	2	2	2	2	2	2	2	2	2	2	2	2	2	2	4	4	4	4	4	4	4	4	4	4	4	4	4	4	2	2	2	2	1	1	1	1	2	2	2	2	7	2	2
120	3	4	3	2	4	3	2	3	2	4	4	2	2	4	4	2	2	2	4	4	3	3	2	4	3	4	4	4	3	4	2	4	2	2	2	3	3	3	4	2	4	4	4	2	4	2	2	2	1
121	2	4	2	2	2	4	4	2	3	3	4	3	3	4	3	4	4	4	4	2	2	2	4	2	3	2	2	2	4	2	2	3	3	3	4	2	3	3	3	2	2	3	2	2	4	3	2	1	2
122	4	4	4	4	2	3	2	4	2	4	2	2	3	2	2	1	1	1	1	1	2	3	2	4	3	2	3	3	2	3	2	3	2	4	4	3	4	4	4	3	4	4	4	4	3	4	3	2	2
123	4	3	3	5	3	4	5	3	4	4	5	4	3	4	3	3	5	5	3	4	1	2	2	1	3	3	3	2	2	3	1	3	1	2	5	5	5	5	5	5	5	5	4	5	4	4	7	2	3
124	3	3	4	5	5	5	4	5	5	3	3	5	4	5	4	4	3	3	4	4	2	1	3	2	2	3	1	1	2	1	1	3	3	1	4	5	3	4	5	3	3	4	5	5	5	5	7	2	4
125	5	5	5	5	5	3	3	3	3	5	5	3	5	4	5	4	4	5	3	4	3	1	2	3	3	1	2	1	1	2	2	3	1	1	4	3	4	3	3	4	3	3	3	3	5	3	7	1	2
126	5	4	4	5	3	4	3	3	3	4	3	5	4	5	5	4	4	4	3	5	1	3	2	3	2	2	3	2	1	1	2	2	2	1	4	4	5	4	1	1	1	1	5	5	4	4	6	2	1
127	3	4	4	2	4	4	2	2	2	3	2	3	2	3	4	2	4	3	4	4	3	4	2	2	4	2	3	4	3	4	2	3	3	4	5	5	5	5	2	3	3	2	4	4	4	4	5	2	2
128	5	5	5	5	5	3	2	3	3	4	3	2	2	4	2	3	4	4	4	3	2	3	3	3	2	4	2	2	2	4	2	3	3	3	3	2	2	4	4	4	3	4	2	3	4	2	4	2	4
129	3	4	4	4	4	2	3	4	3	4	3	3	4	4	4	3	4	3	3	2	2	3	2	4	2	4	4	2	4	2	2	3	2	4	5	5	5	5	2	4	3	3	4	3	3	3	6	1	1
130	4	2	3	3	3	3	3	2	4	4	4	2	3	4	4	4	2	3	2	3	1	1	1	1	1	1	1	1	1	1	1	1	1	1	2	2	3	3	4	4	3	2	4	2	4	4	7	2	4
131	2	3	2	2	4	4	4	2	3	3	4	5	5	5	5	4	2	3	3	4	3	3	2	4	2	2	2	2	4	2	2	3	3	4	4	2	2	3	2	3	4	4	2	4	3	4	4	1	4
132	3	3	4	4	2	4	2	2	3	2	3	2	3	4	3	3	4	4	3	3	5	5	5	5	5	5	5	5	5	5	5	5	5	5	2	2	2	2	2	2	2	2	2	2	2	2	2	2	1
133	5	5	5	5	5	4	4	3	4	2	3	4	4	2	2	3	4	4	4	4	3	2	4	3	2	2	2	2	2	3	2	4	3	2	4	4	2	4	2	4	4	3	4	2	4	3	6	2	4
134	3	3	4	3	2	2	4	4	2	2	3	4	2	3	4	3	4	4	4	4	2	3	4	4	2	3	4	2	2	4	4	3	4	2	4	3	4	4	4	2	3	4	4	4	3	4	5	1	2
135	4	3	4	5	5	3	4	4	5	5	3	5	3	4	5	4	4	4	3	3	3	2	3	2	2	2	2	3	1	3	3	3	2	2	5	4	5	5	4	3	5	5	5	5	5	5	7	1	2
136	4	4	3	4	4	4	4	4	4	3	4	2	3	3	3	5	5	5	5	5	2	2	3	4	4	2	2	2	2	4	3	3	4	2	3	4	2	4	2	3	4	4	4	4	2	4	6	2	4
137	3	2	3	3	2	2	4	2	3	3	4	4	2	4	3	5	5	5	5	5	2	3	4	2	4	3	4	2	3	2	4	4	2	4	2	3	2	3	2	4	4	2	2	4	3	3	3	2	1
138	2	2	3	2	3	3	2	2	2	1	2	2	1	1	1	3	1	1	1	1	4	4	4	4	4	4	4	4	4	4	4	4	4	4	1	2	3	1	3	1	2	2	3	3	2	2	1	1	1
139	3	2	3	3	4	4	2	3	2	4	4	4	4	2	2	5	5	5	5	5	2	3	2	3	3	3	2	2	2	3	2	2	3	4	3	2	2	2	2	4	3	2	2	2	4	3	2	1	4
140	2	3	4	4	2	3	4	3	4	2	2	3	3	3	2	4	4	2	3	2	4	4	4	4	4	4	2	4	4	2	4	2	4	2	3	4	4	4	3	4	4	2	4	4	4	3	4	1	1
141	3	2	2	3	2	3	2	3	3	3	2	2	3	1	2	3	2	1	3	2	4	5	4	4	4	3	5	3	4	4	3	3	5	3	2	2	2	2	1	3	3	1	2	2	1	3	1	1	2
142	5	4	5	4	5	5	3	4	3	5	4	1	1	1	1	4	5	4	5	4	1	2	1	3	3	2	1	1	2	2	1	2	1	2	4	3	3	3	3	5	3	3	4	4	5	5	6	1	2
143	5	3	3	4	5	5	5	5	4	5	3	4	5	4	5	1	1	1	1	1	1	1	1	2	2	2	1	1	3	2	1	2	2	3	5	4	3	4	4	3	4	4	5	3	4	3	6	1	1
144	3	4	3	5	3	4	4	3	4	3	5	3	4	4	4	4	5	4	5	4	1	1	2	2	2	2	2	2	2	1	3	1	3	3	3	3	3	5	5	5	5	3	1	1	1	1	5	2	1
145	1	3	1	1	2	3	1	2	1	3	3	2	2	2	2	3	3	1	3	3	5	4	3	5	5	5	5	3	5	3	3	5	4	3	2	2	2	2	1	2	1	1	3	3	1	3	1	2	2
146	2	4	3	4	3	3	4	4	3	2	4	5	5	5	5	3	4	3	4	4	4	4	4	4	4	3	4	3	2	4	4	3	3	2	4	3	4	4	4	2	2	4	4	2	3	4	7	1	3
147	4	3	3	5	3	5	3	5	5	5	4	1	1	1	1	5	4	3	3	5	1	3	3	1	1	3	2	1	1	3	2	1	3	3	3	5	4	5	4	5	5	4	3	4	5	4	7	1	3
148	2	4	3	4	3	5	5	5	5	5	5	4	4	4	3	4	4	2	3	3	2	3	4	3	2	2	4	2	4	2	3	2	2	3	4	2	2	4	2	3	2	2	3	3	3	2	4	1	2
149	3	4	4	3	5	3	4	4	5	3	3	4	5	5	4	4	5	3	5	4	1	1	1	2	3	3	1	2	1	3	3	2	2	3	1	1	1	1	3	5	3	4	5	4	3	4	5	2	2
150	3	2	3	4	4	3	4	2	2	2	2	3	2	2	3	3	3	2	4	2	3	2	4	2	2	3	2	4	2	4	4	4	3	4	3	4	4	2	5	5	5	5	2	3	4	2	3	1	2
151	3	4	2	4	3	2	3	4	3	2	3	3	4	2	2	3	4	2	2	4	2	4	4	2	3	3	3	3	3	2	2	4	3	4	4	2	4	2	4	4	4	4	3	3	4	3	3	2	3
152	4	4	2	4	4	3	4	3	4	2	3	4	3	3	2	3	2	3	3	3	1	1	1	1	1	1	1	1	1	1	1	1	1	1	4	4	4	3	4	4	2	3	3	4	4	2	4	2	3
153	2	2	4	2	2	4	3	2	2	3	2	3	2	4	4	3	2	2	3	4	2	2	3	2	4	2	3	4	4	4	2	3	2	2	4	4	3	3	3	4	3	4	3	4	3	2	1	1	2
154	4	3	2	2	4	3	3	4	2	4	3	3	4	2	2	4	3	4	4	3	4	2	2	4	3	3	3	2	3	2	4	4	2	2	2	3	2	4	2	2	3	4	2	2	4	3	1	1	1
155	3	2	3	4	4	4	4	2	3	3	2	4	4	4	2	4	4	2	3	4	3	4	4	2	2	4	2	3	3	2	2	2	2	2	4	2	3	4	2	3	2	4	3	2	2	4	1	2	1
156	3	3	3	2	4	2	4	2	4	2	2	5	5	5	5	2	3	4	2	4	3	2	4	4	3	3	2	4	4	3	3	4	4	4	4	2	3	3	4	3	2	2	3	2	4	2	1	2	1
157	2	3	2	2	4	4	2	3	3	2	4	4	4	4	4	2	4	2	3	3	4	3	3	4	3	3	2	4	4	3	3	2	3	4	4	4	4	3	4	3	4	2	2	4	2	2	3	1	1
158	3	4	2	2	4	2	3	2	4	2	2	3	4	3	2	2	3	4	3	4	3	2	2	2	3	3	2	2	2	4	4	4	2	2	4	2	3	4	2	4	2	2	3	4	3	2	1	1	1
159	3	5	3	4	4	4	5	3	4	3	4	3	5	3	5	1	1	1	1	1	2	2	3	2	3	3	3	3	1	3	1	2	1	2	3	5	5	4	5	4	5	3	4	5	3	5	6	2	1
160	2	2	2	2	2	2	2	2	2	2	2	2	2	2	2	2	2	2	2	2	4	4	4	4	4	4	4	4	4	4	4	4	4	4	2	2	2	2	2	2	2	2	1	1	1	1	1	1	2
161	3	3	5	5	4	4	4	4	4	3	4	4	3	3	5	5	5	5	5	5	1	1	2	3	3	2	3	3	1	1	1	1	1	2	4	4	4	3	5	5	4	5	4	3	4	4	7	2	2
162	3	4	3	4	3	3	4	3	3	2	2	4	2	4	2	5	5	5	5	5	3	4	2	4	4	3	2	2	3	3	2	3	3	4	2	2	2	2	4	4	4	3	4	4	3	3	4	2	1
163	2	3	3	4	3	4	4	4	4	3	3	5	5	5	5	4	2	3	4	4	2	3	2	3	3	3	3	4	2	2	2	2	3	3	3	2	3	2	2	4	2	2	4	4	2	4	4	1	1
164	4	4	3	5	4	5	4	3	3	5	4	3	5	4	5	3	4	4	4	4	5	5	5	5	5	5	5	5	5	5	5	5	5	5	4	5	4	4	3	3	3	5	5	3	5	5	7	1	3
165	4	4	2	3	2	4	3	2	3	2	2	4	2	4	4	4	4	3	4	4	4	3	2	3	2	2	4	2	2	2	3	2	2	3	2	2	4	2	4	2	4	3	4	2	4	3	3	1	2
166	2	2	2	2	2	2	1	3	1	2	2	1	3	1	3	2	1	1	2	1	4	3	4	5	5	3	4	5	5	4	3	4	3	3	2	1	3	1	3	3	3	2	2	3	1	3	2	2	2
167	4	4	3	4	3	1	1	1	1	1	1	4	3	3	4	4	4	3	4	3	2	2	3	2	2	1	3	1	3	3	1	1	1	1	5	4	4	4	4	5	4	4	5	3	3	4	5	2	3
168	1	1	1	1	1	4	3	3	3	4	3	5	4	3	3	5	4	5	3	3	3	3	2	1	2	3	1	2	2	3	3	1	1	2	5	5	4	5	4	3	5	3	4	5	4	4	6	2	1
169	5	3	4	5	3	3	4	4	5	4	4	5	5	5	4	5	5	3	3	3	3	2	2	3	2	3	3	2	1	1	1	3	3	3	3	5	5	5	4	5	3	5	1	1	1	1	6	1	1
170	5	5	5	5	5	2	2	4	3	4	3	2	3	4	2	2	3	3	4	3	4	2	4	3	2	2	4	4	4	4	3	2	3	4	4	3	2	2	4	4	4	2	4	2	2	4	4	1	2
171	3	3	2	3	4	4	3	3	2	2	3	3	3	4	4	4	3	4	3	4	2	4	4	2	3	3	2	4	4	4	4	3	4	2	2	2	2	4	3	3	2	2	5	5	5	5	4	1	2
172	2	2	2	2	2	1	2	2	1	2	2	1	3	1	1	3	1	3	1	2	5	3	4	5	4	4	5	3	5	4	4	3	4	4	3	1	2	1	2	3	2	1	2	1	3	3	1	1	2
173	4	2	3	3	2	2	3	4	4	2	2	4	4	3	2	2	3	2	4	2	2	3	4	2	3	2	2	3	3	2	2	3	2	4	3	3	4	2	2	3	2	3	3	3	3	4	2	2	3
174	3	4	2	2	4	2	2	4	2	4	4	4	4	3	4	2	2	2	2	2	3	2	3	4	4	2	4	3	2	2	3	4	4	2	2	4	2	3	2	2	2	2	3	3	4	2	1	2	1
175	2	2	2	2	2	2	2	2	2	2	2	2	2	2	2	2	2	2	2	2	4	4	4	4	4	4	4	4	4	4	4	4	4	4	1	1	1	1	2	2	2	2	2	2	2	2	1	1	4
176	5	5	5	5	5	3	5	4	3	4	4	5	5	3	3	3	5	4	3	4	2	2	1	3	2	1	3	1	2	2	2	1	3	3	3	5	3	5	5	4	3	5	3	4	5	5	7	2	1
177	3	4	4	3	5	3	4	4	3	4	5	1	1	1	1	3	4	3	4	3	3	3	2	3	2	1	2	3	2	1	3	1	1	1	3	4	4	4	5	5	5	5	5	3	4	3	6	1	2
178	3	4	4	4	3	1	1	1	1	1	1	4	5	5	4	4	5	3	5	4	1	3	2	2	3	1	3	1	1	2	1	1	1	2	4	5	5	5	5	3	5	4	3	5	4	3	6	2	3
179	2	4	4	3	4	2	2	2	2	2	2	4	2	2	3	4	2	2	4	3	4	2	3	3	2	2	4	3	2	2	3	3	2	4	3	2	4	3	3	4	3	4	4	3	4	3	1	2	1
180	3	4	3	5	4	1	1	1	1	1	1	3	4	3	4	5	4	5	5	4	3	3	1	2	3	3	3	3	2	2	2	1	1	1	5	5	4	5	4	4	3	5	5	4	4	5	6	2	1
181	2	2	2	2	4	2	2	2	3	2	2	5	5	5	5	3	2	3	3	4	3	3	4	4	3	2	4	2	2	2	4	4	2	4	4	4	4	2	2	2	4	4	2	4	2	2	2	1	1
182	3	4	2	4	3	2	2	2	4	4	2	3	3	3	2	3	3	4	2	2	2	2	4	4	2	2	2	2	3	2	2	2	4	4	4	4	3	3	3	4	4	2	2	4	4	4	3	2	1
183	5	5	5	5	5	4	3	4	2	4	4	3	4	2	4	3	2	3	3	4	2	2	3	3	4	4	2	3	4	2	3	4	3	4	3	2	4	4	2	2	2	3	3	4	3	4	2	1	4
184	3	4	2	4	4	4	4	4	2	4	3	4	3	2	3	4	2	2	2	4	3	3	4	2	3	2	3	4	3	2	4	3	3	2	4	4	2	3	3	4	2	2	5	5	5	5	5	1	4
185	2	3	2	4	4	2	2	3	2	4	3	4	4	2	4	4	4	3	3	4	4	3	2	2	2	4	4	2	2	3	3	3	2	2	2	4	4	4	4	2	2	4	5	5	5	5	5	1	2
186	4	3	3	2	4	2	3	2	3	2	3	3	4	2	4	2	2	4	2	2	3	3	3	2	4	3	4	3	3	2	4	2	3	2	2	4	2	4	4	2	4	2	2	3	3	3	2	1	2
187	3	2	2	4	3	5	5	5	5	5	5	4	4	4	3	2	2	2	3	4	2	4	2	4	3	4	2	2	4	2	2	2	4	3	2	3	3	3	2	4	3	2	4	2	2	2	3	2	2
188	2	3	2	2	3	3	4	2	4	4	2	3	4	2	2	4	3	2	4	3	4	3	2	4	2	2	3	2	3	2	4	2	2	3	5	5	5	5	4	4	2	4	2	4	4	4	5	1	1
189	3	5	3	4	4	4	3	4	3	4	4	4	5	5	4	1	1	1	1	1	1	1	1	3	3	1	3	1	1	2	3	3	1	3	4	3	3	5	5	3	5	5	5	4	3	3	6	2	2
190	4	4	3	3	3	3	4	5	5	3	5	5	4	4	3	4	5	3	5	3	3	3	1	1	2	1	2	1	3	3	2	2	1	2	4	3	3	3	5	5	5	5	3	5	4	3	7	1	4
191	2	3	3	4	3	2	4	3	4	4	4	4	3	2	3	4	2	4	3	4	4	4	4	4	4	2	2	3	2	4	4	4	4	3	4	4	4	3	2	2	2	4	4	4	3	3	4	1	4
192	3	3	2	3	3	2	4	3	4	3	4	2	4	4	4	2	4	2	3	4	3	3	2	4	2	2	4	2	2	4	2	3	2	3	3	2	2	3	5	5	5	5	3	2	3	4	4	1	1
193	4	4	3	3	3	3	3	3	4	4	3	2	2	3	2	2	3	4	2	2	3	3	4	2	2	2	3	2	4	3	4	2	4	2	3	4	2	4	3	2	2	3	4	4	3	4	2	2	2
194	2	3	3	2	4	4	4	4	4	3	3	2	4	4	4	4	4	2	3	4	4	4	2	3	3	2	3	4	2	2	2	4	3	3	3	2	2	3	2	3	4	4	4	2	3	4	3	1	1
195	1	1	1	1	1	4	4	4	2	2	3	3	4	2	3	2	4	3	4	3	3	2	4	3	4	3	4	4	3	3	3	4	2	4	2	4	3	3	4	2	4	3	2	3	3	4	2	1	3
196	3	4	4	4	4	2	3	3	2	2	3	3	4	2	2	2	2	2	2	4	1	1	1	1	1	1	1	1	1	1	1	1	1	1	2	2	4	3	3	3	4	2	3	2	2	2	2	2	1
197	2	2	4	4	3	2	2	3	3	4	2	4	2	3	3	4	4	2	4	3	2	3	2	2	2	4	3	2	4	4	2	4	2	4	5	5	5	5	3	3	4	3	2	2	4	3	4	1	1
198	4	4	4	2	3	3	2	4	2	4	2	4	4	4	3	3	4	4	4	4	4	2	2	2	3	4	2	3	2	4	3	2	3	3	4	3	4	4	4	2	3	4	3	2	3	3	4	2	1
199	5	5	3	4	5	1	1	1	1	1	1	3	4	5	4	4	5	5	5	4	1	1	1	1	3	2	1	1	1	2	2	3	1	1	3	4	3	5	4	5	5	4	4	4	5	5	7	1	1
200	3	4	5	3	4	5	4	4	4	4	4	3	3	5	5	5	5	4	5	5	3	2	2	1	2	2	3	2	2	1	1	3	1	3	4	5	5	4	4	4	5	3	5	5	5	5	7	2	1
201	4	4	3	2	4	2	2	3	2	2	3	2	4	2	3	5	5	5	5	5	2	2	2	3	3	4	3	2	4	4	4	3	2	4	4	4	2	4	2	3	3	4	3	4	4	2	4	2	2
202	4	2	2	2	3	2	4	4	3	2	3	4	4	2	2	3	4	3	3	2	3	3	2	2	2	2	2	2	4	2	4	2	2	3	3	3	4	2	4	2	3	3	2	4	3	2	2	1	2
203	3	3	4	4	3	5	5	5	5	5	5	2	3	2	4	3	3	3	4	4	3	4	3	2	4	3	3	3	2	4	4	2	3	4	3	3	2	3	4	4	2	3	3	2	4	2	4	1	2
204	3	4	2	2	3	4	4	3	3	3	3	3	3	3	4	3	4	3	2	4	3	4	2	4	2	4	3	4	2	3	4	4	3	3	3	4	2	4	5	5	5	5	2	2	2	4	5	1	2
205	3	3	1	2	3	2	1	2	3	3	3	2	1	1	1	1	2	2	2	2	3	4	3	4	4	4	3	5	4	5	4	3	5	4	2	1	3	1	2	2	2	2	3	2	3	2	2	1	1
206	5	5	5	3	5	5	5	5	5	5	5	4	5	4	5	3	3	3	3	5	1	3	3	2	1	1	3	1	3	2	3	3	1	1	5	5	4	5	5	3	4	5	5	4	5	4	7	2	4
207	2	2	2	2	2	2	2	2	2	2	2	2	2	2	2	2	2	2	2	2	4	4	4	4	4	4	4	4	4	4	4	4	4	4	1	1	1	1	2	2	2	2	2	2	2	2	1	1	1
208	1	1	1	1	1	2	2	4	4	3	4	2	4	4	3	2	4	2	4	3	2	2	3	3	3	3	4	2	3	3	2	4	3	4	2	3	4	2	3	2	2	4	2	3	3	2	1	2	1
209	3	3	3	2	1	2	2	2	2	2	2	2	2	3	2	1	2	2	2	3	4	5	4	4	5	5	5	3	5	5	3	3	5	4	2	2	2	3	1	1	1	2	3	2	2	3	2	2	1
210	3	5	5	5	4	5	5	5	5	5	5	4	3	3	3	5	3	4	5	5	3	2	3	2	3	3	1	1	3	1	1	1	2	2	5	3	5	5	5	3	5	4	5	5	4	4	7	1	2
211	5	3	3	5	4	1	1	1	1	1	1	3	5	4	4	4	4	5	3	4	1	2	3	2	3	1	2	3	2	1	1	3	2	1	4	3	4	5	4	5	4	4	4	3	5	4	6	1	1
212	3	2	3	3	2	2	4	4	3	2	4	3	2	4	3	4	3	4	4	4	4	2	4	3	2	3	2	4	2	2	2	3	4	3	4	2	3	4	5	5	5	5	2	3	2	2	4	1	1
213	5	3	4	3	3	5	4	5	3	3	5	5	5	4	4	3	3	4	3	3	5	5	5	5	5	5	5	5	5	5	5	5	5	5	5	4	4	4	4	4	3	3	4	3	5	5	7	1	3
214	4	4	4	4	3	3	4	4	4	3	3	4	3	2	3	5	5	5	5	5	3	4	4	4	2	3	2	2	3	3	2	4	2	3	3	3	2	4	4	2	4	3	4	4	2	4	6	2	1
215	4	5	3	3	3	4	4	4	5	4	4	5	5	5	5	4	5	3	4	4	1	3	2	3	2	2	2	1	2	3	1	3	3	2	4	3	5	4	5	4	4	4	3	3	4	5	7	2	1
216	2	4	3	2	3	5	5	5	5	5	5	4	4	4	3	2	2	4	2	3	2	2	2	3	2	2	4	3	3	2	3	3	2	4	2	3	4	4	2	4	4	4	2	4	4	2	5	2	1
217	4	4	4	4	4	3	3	3	3	2	2	2	2	2	4	3	4	2	4	3	1	1	1	1	1	1	1	1	1	1	1	1	1	1	4	3	3	4	4	2	3	3	2	3	2	4	3	2	2
218	4	2	3	4	4	4	4	2	2	3	4	4	3	2	3	2	3	3	2	3	2	4	4	2	2	3	4	2	4	4	2	4	4	2	2	4	3	3	5	5	5	5	4	4	2	2	7	2	2
219	5	5	5	5	5	2	4	3	4	2	4	4	4	3	4	3	4	4	4	3	3	4	4	3	3	3	3	3	4	4	2	3	4	2	3	3	2	2	4	3	2	3	4	4	3	2	5	1	2
220	3	5	3	5	4	4	4	4	5	4	4	4	4	4	5	3	3	5	4	3	3	3	2	3	1	2	2	2	2	3	1	3	1	1	3	4	4	4	1	1	1	1	3	5	5	4	3	1	2
221	2	1	3	1	2	1	2	3	2	1	3	3	1	2	2	1	2	3	1	1	5	5	3	3	4	5	3	3	3	3	4	4	4	3	1	3	1	1	3	1	1	1	2	2	2	2	2	1	2
222	4	3	3	2	2	2	3	2	4	4	2	2	4	3	3	5	5	5	5	5	2	3	3	4	4	4	2	3	2	4	3	2	2	2	4	3	3	4	2	2	4	2	4	3	4	3	4	2	2
223	4	3	5	4	4	4	3	5	5	5	4	4	5	5	4	3	3	5	4	5	2	3	3	1	3	2	2	1	1	2	2	3	2	2	5	3	4	4	1	1	1	1	3	4	4	3	6	1	2
224	2	3	1	1	1	2	2	2	2	2	2	2	3	1	1	2	1	1	2	1	5	4	3	3	3	3	5	5	4	4	5	3	4	5	3	1	2	2	2	2	2	1	2	1	3	2	3	2	1
225	1	1	3	3	1	2	3	2	1	3	2	2	1	1	2	3	2	2	1	1	5	3	4	5	5	4	3	5	5	3	4	5	3	5	1	2	3	1	1	2	3	3	2	2	2	2	2	1	1
226	4	2	2	4	2	3	4	2	3	4	4	3	4	4	2	2	3	4	4	2	4	4	4	2	2	2	4	3	2	4	3	3	2	2	2	3	3	4	5	5	5	5	4	3	2	4	5	2	4
227	2	2	4	4	3	3	4	2	4	3	4	4	4	2	3	2	4	3	4	3	2	3	4	3	2	2	4	4	4	3	2	2	4	4	3	2	4	2	4	4	2	3	2	4	3	3	3	2	2
228	2	2	2	2	2	2	2	2	2	2	2	2	2	2	2	2	2	2	2	2	4	4	4	4	4	4	4	4	4	4	4	4	4	4	1	1	1	1	2	2	2	2	2	2	2	2	1	1	1
229	5	5	5	5	5	4	5	3	4	5	5	3	4	4	4	5	4	4	4	4	2	1	1	2	1	1	3	3	2	3	2	3	3	1	5	3	5	3	4	5	5	5	3	3	4	4	7	1	1
230	2	1	3	2	1	2	2	2	3	3	2	3	1	1	2	3	1	3	3	1	3	3	3	3	3	3	3	4	4	4	5	4	3	3	2	2	2	2	3	1	1	3	2	3	1	1	1	1	2
231	4	4	3	3	3	4	4	3	4	2	4	5	5	5	5	2	4	4	4	2	2	2	3	2	2	2	2	2	4	2	3	3	3	4	4	4	3	2	4	2	3	2	3	2	3	3	4	2	1
232	2	4	3	3	4	4	4	2	4	4	2	4	3	3	2	2	4	4	4	3	2	4	2	4	2	4	2	3	3	2	2	4	3	2	4	2	2	2	2	2	2	4	5	5	5	5	4	2	1
233	2	2	2	4	2	2	3	3	4	2	3	4	2	4	4	5	5	5	5	5	3	3	2	4	4	3	2	2	2	3	2	3	4	2	4	3	4	4	4	3	4	3	2	2	2	2	7	2	2
234	5	4	3	3	4	4	4	5	4	3	5	5	4	3	4	5	5	5	3	5	5	5	5	5	5	5	5	5	5	5	5	5	5	5	4	5	3	4	4	4	4	5	5	5	5	4	7	1	2
235	5	4	3	4	4	5	3	3	4	3	5	5	3	4	5	1	1	1	1	1	1	1	2	1	1	3	1	2	3	2	3	3	1	2	5	3	5	5	5	3	4	4	5	3	4	3	6	2	2
236	2	4	2	4	4	4	4	4	2	2	2	3	3	2	2	5	5	5	5	5	2	2	2	4	3	3	3	3	3	2	2	3	4	3	3	4	4	3	3	2	2	2	2	3	4	2	3	2	1
237	5	3	3	5	5	3	3	5	3	3	3	4	5	4	4	4	3	5	4	3	2	3	2	2	3	3	3	2	2	1	3	2	2	3	3	4	4	3	5	3	3	3	1	1	1	1	4	1	2
238	3	3	5	5	4	3	4	3	4	5	5	5	5	5	5	3	4	3	4	3	1	1	2	1	1	3	2	3	2	2	3	1	2	1	4	3	3	4	3	4	3	4	4	4	5	3	7	1	1
239	3	3	3	2	3	3	2	3	4	2	2	3	4	2	2	4	3	3	4	3	5	5	5	5	5	5	5	5	5	5	5	5	5	5	2	2	2	2	2	2	2	2	2	2	2	2	2	1	2
240	2	2	2	2	2	2	2	2	2	2	2	2	2	2	2	2	2	2	2	2	4	4	4	4	4	4	4	4	4	4	4	4	4	4	1	1	1	1	2	2	2	2	2	2	2	2	1	1	2
241	4	2	4	4	3	4	3	2	2	4	2	4	3	4	3	4	2	4	3	3	1	1	1	1	1	1	1	1	1	1	1	1	1	1	3	3	2	3	3	2	4	4	2	4	3	3	3	1	4
242	5	4	3	5	4	5	3	4	5	4	4	3	3	3	5	5	5	5	5	5	1	3	3	1	2	1	2	3	1	1	1	2	1	2	5	5	5	5	5	3	3	4	3	4	3	3	7	2	1
243	2	3	4	4	2	2	4	4	2	3	4	2	4	3	4	4	3	3	3	3	2	2	4	3	4	2	2	2	2	2	2	2	3	3	3	2	2	2	2	3	3	4	3	2	2	3	2	1	2
244	3	3	5	4	5	5	5	5	5	5	5	1	1	1	1	5	5	4	5	3	2	2	2	2	3	1	1	3	2	1	2	1	3	2	4	4	4	4	5	4	5	4	4	4	4	4	7	1	2
245	3	4	2	3	4	2	4	4	2	4	3	2	4	2	3	5	5	5	5	5	3	2	3	2	3	2	3	2	3	2	3	2	2	3	3	4	4	4	2	3	4	4	2	3	4	2	5	1	1
246	2	2	2	2	2	3	1	2	3	1	1	2	2	1	1	3	2	1	2	3	3	5	5	4	4	3	3	3	3	3	5	5	4	3	1	2	3	2	2	2	3	3	3	3	2	2	2	2	1
247	5	5	4	4	4	3	4	5	5	5	5	4	4	4	5	3	3	5	4	5	1	1	1	1	1	1	1	1	1	1	1	1	1	1	3	3	4	3	4	5	3	3	5	4	4	4	7	1	4
248	5	3	4	5	3	3	5	5	3	4	5	1	1	1	1	4	4	3	5	5	1	2	3	1	3	1	2	1	1	2	3	3	3	3	4	5	3	3	5	5	5	4	4	5	3	4	7	2	1
249	2	2	2	2	2	2	2	2	2	2	2	2	2	2	2	2	2	2	2	2	4	4	4	4	4	4	4	4	4	4	4	4	4	4	2	2	2	2	1	1	1	1	2	2	2	2	1	1	1
250	5	5	5	5	5	4	2	4	4	3	3	2	3	3	4	4	4	4	2	4	2	4	4	2	4	3	2	2	4	2	2	4	4	2	3	2	2	3	3	3	3	3	3	2	4	3	4	1	1
251	4	3	2	3	4	3	4	4	2	3	4	2	4	2	2	3	4	3	2	2	3	4	3	4	2	3	3	2	3	4	2	4	3	2	2	4	2	2	3	4	4	4	2	2	3	3	2	1	2
252	3	4	4	2	4	2	3	3	4	3	4	2	2	3	2	4	3	4	3	2	2	2	4	4	4	4	4	4	2	4	2	3	2	3	2	4	4	4	5	5	5	5	4	4	4	4	6	1	1
253	1	1	1	1	1	3	3	4	3	3	3	4	3	5	3	3	3	4	4	4	1	1	3	1	3	1	3	1	3	3	3	1	2	1	3	5	5	3	3	3	4	5	3	3	5	3	4	2	4
254	3	3	4	3	4	4	3	4	3	4	4	5	5	5	5	4	3	2	2	3	3	2	4	3	2	2	3	2	2	3	3	3	3	4	4	4	3	3	4	2	2	4	4	4	4	2	5	2	3
255	4	2	4	2	4	2	3	4	4	3	2	3	2	2	4	3	4	3	4	2	3	4	4	3	2	3	3	4	2	4	2	4	4	4	4	4	3	3	2	4	4	2	2	3	4	4	3	1	1
256	5	5	5	5	5	4	4	3	2	4	4	4	2	3	2	4	2	2	2	4	2	4	2	2	2	4	2	3	4	2	2	3	3	4	4	3	2	2	2	4	3	4	2	3	2	2	3	2	1
257	3	3	1	2	2	3	2	1	3	1	3	3	3	2	2	3	2	2	3	3	3	4	3	5	3	5	3	5	4	4	5	3	3	3	2	2	2	2	1	1	1	1	2	2	1	3	1	2	4
258	3	3	4	4	5	5	5	3	3	5	3	5	3	5	3	5	3	3	3	4	1	2	2	3	2	2	1	2	2	1	3	1	1	1	4	5	5	3	4	5	5	5	5	5	5	5	7	2	1
259	3	2	2	4	2	2	2	3	4	4	2	3	4	4	3	4	3	2	4	2	2	4	4	4	2	3	3	4	3	4	3	4	2	4	3	4	3	2	2	3	4	2	4	4	2	3	2	2	1
260	2	2	2	2	2	2	2	2	2	2	2	2	2	2	2	2	2	2	2	2	4	4	4	4	4	4	4	4	4	4	4	4	4	4	2	2	2	2	2	2	2	2	1	1	1	1	1	1	1
261	2	3	4	4	4	4	2	4	4	3	4	4	3	4	2	4	2	3	4	4	2	4	2	2	4	4	4	4	3	3	3	2	3	2	4	4	3	4	5	5	5	5	4	3	2	4	6	2	1
262	4	4	3	4	5	1	1	1	1	1	1	3	5	5	4	3	3	4	4	5	3	2	1	3	1	1	1	1	2	3	3	2	1	1	4	4	4	4	3	3	5	3	4	3	3	4	5	1	1
263	4	3	2	2	4	2	3	4	4	3	3	1	1	1	1	4	3	4	4	4	4	3	3	4	4	3	3	3	4	2	2	2	4	3	3	3	2	4	3	3	4	2	3	3	4	2	2	1	3
264	3	2	3	3	3	4	4	4	3	3	3	2	3	2	2	3	4	2	3	3	4	2	4	2	2	4	2	3	3	2	4	2	4	2	4	2	4	4	5	5	5	5	3	4	2	3	5	1	1
265	2	2	3	3	2	2	3	4	4	2	4	1	1	1	1	4	4	4	4	2	4	2	4	2	4	4	2	2	2	4	3	2	3	4	4	2	4	4	3	4	3	3	4	3	2	3	2	1	1
266	3	2	1	2	1	1	1	1	2	3	2	2	2	2	2	3	2	1	1	1	4	3	4	4	4	4	3	3	3	5	5	5	4	3	3	3	1	2	2	2	1	3	2	2	3	3	1	1	1
267	3	4	3	2	4	3	3	4	3	2	4	3	4	4	2	4	4	2	3	2	2	3	3	4	4	3	4	4	2	4	3	2	4	4	4	3	2	4	3	2	4	2	4	4	2	4	3	2	1
268	3	5	4	4	5	1	1	1	1	1	1	5	4	4	4	4	3	3	4	4	2	2	3	1	3	2	1	1	2	1	3	1	2	2	5	5	4	3	4	5	5	4	4	5	3	4	6	2	2
269	4	5	3	5	5	5	5	5	5	5	5	3	3	5	5	4	3	5	3	4	1	2	3	1	3	2	2	2	3	1	2	3	3	1	4	5	4	3	4	4	3	4	5	3	3	3	7	1	2
270	2	2	2	2	2	2	2	2	2	2	2	2	2	2	2	2	2	2	2	2	4	4	4	4	4	4	4	4	4	4	4	4	4	4	2	2	2	2	1	1	1	1	2	2	2	2	1	1	1
271	2	2	3	4	4	4	3	3	4	3	3	4	3	3	4	4	4	2	4	4	3	2	3	2	2	4	2	2	4	2	3	2	3	3	2	3	3	2	4	2	4	4	2	2	3	4	3	1	2
272	4	2	3	2	4	4	2	4	2	4	4	2	4	2	4	3	3	2	2	2	2	2	2	4	3	2	2	2	2	3	2	2	2	2	4	2	4	4	2	4	3	3	5	5	5	5	5	1	2
273	3	2	4	2	2	3	2	2	3	4	3	3	2	2	3	4	2	2	3	2	3	3	4	4	2	3	2	3	4	4	4	2	2	3	4	4	3	3	4	3	4	4	2	3	3	2	2	1	2
274	4	4	4	4	4	2	2	2	4	4	3	4	3	4	2	2	4	4	3	3	4	3	3	4	3	3	3	4	2	4	3	2	4	4	2	4	4	4	5	5	5	5	3	2	4	4	6	2	1
275	4	4	3	2	4	4	4	4	2	2	4	3	4	3	2	4	2	4	3	3	2	2	4	2	2	3	3	4	4	2	3	3	3	2	2	4	3	2	4	3	2	3	5	5	5	5	5	2	1
276	2	4	4	4	4	5	5	5	5	5	5	3	3	2	2	2	4	4	4	4	3	2	2	3	3	2	3	4	3	4	2	2	2	4	2	3	2	4	4	3	3	2	4	4	2	4	5	1	2
277	2	4	2	3	3	3	4	4	3	4	4	4	2	2	4	3	2	4	4	3	3	2	3	3	2	3	3	2	4	2	2	4	3	3	5	5	5	5	3	4	3	2	3	3	4	4	6	1	1
278	2	3	4	2	2	4	3	2	4	4	4	4	2	4	4	4	3	3	4	4	2	4	2	4	3	4	2	2	4	4	4	2	2	4	3	4	2	3	5	5	5	5	2	4	4	4	6	1	2
279	4	2	3	3	4	2	4	4	4	4	3	2	4	3	3	4	4	2	3	3	2	3	2	2	3	3	2	3	4	2	2	2	2	4	3	4	4	4	3	3	2	4	3	3	3	3	4	1	2
280	3	3	2	4	2	4	2	3	4	3	3	5	5	5	5	4	2	4	4	4	4	3	3	3	2	4	3	2	4	4	2	2	4	2	4	3	3	3	2	4	3	3	3	2	3	2	1	1	4
281	3	4	4	4	4	3	2	4	4	2	4	5	5	5	5	2	4	2	2	4	4	2	2	2	3	2	3	2	2	3	4	4	3	2	4	3	4	3	2	4	2	4	2	2	2	4	4	2	2
282	4	4	4	3	4	4	2	2	4	4	3	4	4	2	4	4	3	4	2	2	4	4	2	3	4	2	3	3	4	4	4	3	2	3	3	3	4	2	4	2	3	4	4	3	2	3	3	1	1
283	3	2	3	3	4	4	3	3	3	4	4	3	4	3	3	2	3	2	3	2	4	4	3	4	2	2	2	3	2	4	4	4	3	4	3	2	3	3	2	4	4	4	4	3	4	2	3	1	1
284	3	4	3	4	4	4	4	3	3	4	4	4	4	2	3	4	3	3	4	4	4	4	3	2	4	4	3	3	2	3	4	4	2	2	4	3	2	4	4	2	3	4	3	3	4	2	5	1	2
285	2	4	3	4	3	3	4	3	2	3	4	4	4	3	2	4	4	3	4	4	3	3	3	3	2	4	3	3	3	2	2	2	3	2	2	4	4	3	4	4	4	3	4	2	4	3	5	2	2
286	4	5	4	5	4	1	1	1	1	1	1	5	5	5	4	3	5	5	3	4	3	2	3	2	2	2	1	1	2	1	2	3	1	3	3	3	3	4	5	3	3	3	3	3	4	3	4	1	2
287	2	4	2	2	4	3	2	2	3	3	2	4	3	4	4	2	3	4	3	3	2	4	3	3	4	3	3	4	2	4	3	4	3	2	5	5	5	5	4	4	2	4	4	2	4	3	5	2	1
288	2	2	2	2	2	2	1	1	3	3	1	1	3	3	2	1	1	1	3	3	4	5	5	3	3	4	3	4	5	5	5	3	4	3	2	3	2	2	2	3	3	2	3	3	3	3	1	1	1
289	3	4	5	5	5	5	5	3	5	3	4	3	5	4	4	5	4	3	5	5	3	1	2	2	2	2	2	1	1	2	1	3	3	1	5	5	5	5	3	5	3	3	1	1	1	1	6	2	1
290	4	3	3	4	4	3	3	3	3	4	3	5	3	4	5	4	3	3	4	5	3	3	2	2	2	2	1	1	1	3	3	2	1	1	3	5	5	5	1	1	1	1	4	3	5	4	5	2	4
291	3	4	3	4	3	4	5	5	4	3	3	3	3	3	4	3	3	5	4	4	2	1	2	2	3	2	3	1	3	2	3	1	3	3	1	1	1	1	5	3	5	3	4	3	3	3	3	2	1
292	4	3	4	4	4	4	2	3	4	3	4	3	4	3	3	4	3	4	4	3	3	3	3	3	4	3	3	2	3	4	2	4	4	2	5	5	5	5	3	2	4	2	2	3	4	2	4	2	2
293	2	4	2	2	4	3	3	3	3	3	3	2	4	4	2	5	5	5	5	5	3	3	2	2	3	4	4	4	4	4	3	3	2	2	3	2	2	3	4	3	3	4	4	4	4	4	5	2	1
294	3	4	4	4	4	3	4	3	3	3	4	2	2	2	4	4	4	2	4	2	3	2	3	3	3	2	2	3	3	3	2	4	2	2	5	5	5	5	3	4	4	2	3	4	2	4	6	1	1
295	4	4	5	5	5	3	4	3	3	4	3	5	4	5	5	5	4	3	4	5	1	3	3	1	1	3	1	3	2	2	2	3	3	1	5	4	4	3	1	1	1	1	3	4	4	5	6	1	4
296	4	4	3	4	4	4	4	2	2	4	4	4	3	4	2	2	2	4	2	3	5	5	5	5	5	5	5	5	5	5	5	5	5	5	2	2	2	2	2	2	2	2	2	2	2	2	1	2	1
297	5	5	5	5	5	3	4	4	2	4	4	3	3	4	4	3	2	3	4	3	2	3	2	4	2	4	4	4	3	3	4	4	3	4	2	3	2	4	3	3	3	3	3	4	2	4	5	1	2
298	4	4	5	3	3	5	5	5	3	5	3	4	5	4	5	5	5	3	4	5	2	2	1	1	1	3	2	2	3	2	2	1	1	2	5	3	4	3	4	4	5	4	1	1	1	1	6	1	1
299	2	4	3	2	3	5	5	5	5	5	5	3	3	2	2	3	3	4	4	2	4	4	2	4	4	2	4	2	3	3	2	2	2	4	4	4	4	3	4	4	2	4	3	4	4	3	6	1	3
300	3	5	3	4	4	4	5	3	5	3	5	4	4	4	4	5	4	3	3	5	2	3	2	1	3	3	3	2	2	3	2	3	3	3	3	3	4	5	4	3	3	4	1	1	1	1	5	1	1
301	4	3	3	3	4	4	2	4	3	2	3	4	4	3	4	4	3	2	3	3	1	1	1	1	1	1	1	1	1	1	1	1	1	1	3	4	4	2	2	4	2	4	2	4	4	4	4	1	1
302	1	1	1	1	1	3	5	3	4	5	4	5	3	4	5	5	5	4	5	3	2	1	3	3	1	3	1	3	2	1	2	3	2	3	5	3	4	5	4	3	3	3	3	5	5	3	6	1	1
303	5	3	5	5	4	4	3	3	4	3	5	5	4	3	3	1	1	1	1	1	2	1	2	2	1	3	1	3	2	1	2	2	2	1	4	4	4	5	4	5	3	4	4	4	3	5	6	2	1
304	3	4	3	3	3	4	4	4	3	4	3	2	4	3	3	4	2	3	4	3	5	5	5	5	5	5	5	5	5	5	5	5	5	5	2	2	2	2	2	2	2	2	2	2	2	2	1	2	1
305	5	3	3	5	4	5	3	4	3	5	4	4	4	5	4	5	3	4	4	5	1	2	1	1	3	3	3	1	2	3	2	1	1	3	5	5	5	5	3	5	5	4	4	3	4	3	7	1	2
306	2	2	2	2	2	5	5	5	5	4	4	2	2	2	2	5	4	3	4	4	2	1	2	3	1	1	3	2	2	1	1	1	2	2	5	5	3	4	1	1	1	1	3	4	5	3	3	1	2
307	4	2	3	2	3	4	4	4	4	2	4	3	4	4	3	3	4	3	3	4	5	5	5	5	5	5	5	5	5	5	5	5	5	5	2	2	2	2	2	2	2	2	2	2	2	2	1	2	1
308	3	1	1	3	2	2	2	2	2	2	2	3	3	1	1	1	1	2	2	2	3	4	4	4	4	4	5	3	5	5	4	4	4	3	2	1	3	1	2	3	2	2	1	3	1	2	1	1	1
309	5	4	4	3	3	3	3	5	3	3	5	4	5	5	4	5	3	4	3	3	1	3	1	1	2	2	2	2	1	2	2	2	2	2	1	1	1	1	5	4	3	5	4	4	5	5	6	2	1
310	4	2	2	3	2	2	4	2	2	4	4	2	4	4	3	1	1	1	1	1	4	4	2	4	2	2	4	2	3	2	4	2	4	4	4	3	4	4	4	3	3	2	2	2	4	3	5	2	2
311	4	3	3	4	3	3	3	4	5	5	3	3	5	3	3	1	1	1	1	1	2	3	3	2	2	2	2	1	3	1	2	1	3	2	1	1	1	1	5	3	4	4	5	3	4	5	2	2	2
312	4	3	4	5	5	4	5	5	5	3	4	4	5	4	4	1	1	1	1	1	1	3	2	3	1	2	1	3	3	1	3	2	2	2	4	3	5	4	4	3	4	4	4	4	4	4	6	1	2
313	3	2	4	4	4	3	4	3	3	2	3	4	2	3	3	3	4	3	4	4	3	3	3	4	4	4	4	3	2	2	4	4	4	4	2	3	3	4	4	4	3	2	4	3	2	4	3	1	2
314	5	3	3	3	4	4	3	3	4	3	5	5	4	3	3	3	4	3	5	4	1	3	3	2	2	2	3	3	1	3	3	3	3	3	4	5	3	3	5	5	5	5	4	5	3	5	7	1	2
315	3	2	2	4	4	3	4	4	4	4	3	4	2	4	4	3	4	4	3	3	3	2	4	3	3	2	3	4	2	4	4	2	3	4	4	4	4	3	3	2	4	3	3	3	3	4	5	1	2
316	4	2	3	4	4	4	4	4	3	4	3	3	4	4	4	3	3	2	3	4	4	4	2	2	2	2	4	3	3	4	4	2	4	2	3	2	3	2	2	2	4	4	4	4	2	4	3	2	1
317	5	5	5	5	5	3	3	4	2	4	4	3	3	4	4	4	4	3	3	3	3	3	4	2	4	2	2	2	3	2	4	3	3	4	2	4	4	3	3	4	4	3	4	2	2	2	5	2	1
318	5	5	5	5	5	2	4	2	3	3	3	2	3	3	3	2	4	4	3	4	4	2	2	2	2	2	3	2	3	3	4	4	3	3	4	2	2	4	3	4	4	2	3	4	4	4	5	2	1
319	5	5	5	5	5	3	4	2	4	4	3	4	4	4	2	3	3	4	4	3	2	4	4	2	2	2	2	3	2	4	2	3	3	2	3	2	4	2	4	4	4	2	4	2	4	3	5	2	2
320	2	3	3	2	4	4	4	4	2	2	4	5	5	5	5	2	3	3	4	4	4	2	4	4	2	2	2	4	4	2	2	3	4	4	2	4	4	2	4	3	4	4	3	4	4	4	5	2	1
321	3	3	2	4	3	4	4	2	3	2	4	3	3	3	4	4	4	4	4	4	4	2	4	3	4	2	2	4	2	4	3	3	4	4	4	3	4	3	3	2	2	3	3	4	3	4	4	1	1
322	4	3	2	4	4	4	3	4	2	3	2	5	5	5	5	2	3	4	4	3	2	4	2	2	2	2	4	4	3	2	4	3	2	2	2	3	4	4	2	4	4	3	4	3	2	3	5	1	1
323	4	2	4	4	4	4	3	4	2	4	4	3	2	3	3	4	2	4	2	2	5	5	5	5	5	5	5	5	5	5	5	5	5	5	2	2	2	2	2	2	2	2	2	2	2	2	1	2	1
324	4	2	2	3	3	5	5	5	5	5	5	4	3	4	2	2	4	3	4	2	2	2	4	2	3	2	2	3	2	2	3	4	2	3	4	2	2	2	4	4	3	4	2	2	3	3	4	1	2
325	2	3	4	2	4	2	3	4	3	4	4	4	4	2	3	4	2	4	3	3	4	3	2	2	4	3	4	2	3	2	2	3	3	2	4	2	3	3	2	3	2	4	4	2	2	4	2	2	3
326	2	2	4	4	3	3	3	3	2	2	4	3	2	2	2	3	3	3	3	4	4	2	4	3	4	3	2	2	2	4	3	2	2	3	5	5	5	5	3	3	4	2	2	2	3	3	3	1	1
327	3	3	2	2	3	2	3	3	3	2	3	2	2	2	2	2	2	2	2	2	5	3	4	4	3	5	3	5	5	4	4	5	3	3	3	1	3	3	3	3	1	3	2	1	1	2	1	2	3
328	1	1	1	1	1	4	4	5	5	4	4	4	4	3	4	4	5	4	5	3	1	2	3	2	2	1	2	1	2	2	2	3	3	1	3	3	5	4	4	3	3	5	5	5	5	4	2	2	1
329	5	3	5	4	4	3	5	5	5	5	4	5	3	4	5	3	4	4	3	4	5	5	5	5	5	5	5	5	5	5	5	5	5	5	4	5	3	3	3	5	5	4	5	4	3	5	7	2	2
330	3	5	4	5	5	3	5	3	5	3	3	4	3	5	5	5	3	3	5	3	3	2	3	2	1	2	3	2	3	3	2	2	3	1	4	5	5	5	5	5	5	5	3	3	4	4	7	2	1
331	3	2	2	3	4	2	3	2	3	3	4	4	3	4	4	4	3	2	3	2	2	3	4	3	2	4	2	4	3	2	3	2	4	4	3	3	2	4	2	3	4	4	4	4	4	4	3	2	1
332	4	4	2	3	4	3	4	2	2	3	2	3	2	3	2	2	2	4	3	2	3	2	4	3	3	2	3	3	3	4	4	2	2	4	5	5	5	5	4	4	4	4	3	4	4	3	5	2	1
333	4	4	3	4	4	2	3	3	3	2	2	3	2	4	4	4	4	2	4	3	2	4	2	4	3	4	3	2	2	4	2	3	3	4	4	3	2	2	4	4	4	2	5	5	5	5	5	2	1
334	2	2	2	2	2	2	2	2	2	2	2	2	2	2	2	2	2	2	2	2	4	4	4	4	4	4	4	4	4	4	4	4	4	4	2	2	2	2	2	2	2	2	1	1	1	1	1	1	1
335	4	2	3	4	4	3	2	4	3	2	2	5	5	5	5	4	4	4	3	4	4	2	2	4	3	2	4	4	2	2	3	2	3	3	2	4	3	2	3	4	4	2	4	3	3	4	5	1	3
336	1	1	1	1	1	3	3	4	4	3	5	3	5	5	4	3	3	3	5	4	3	1	3	3	2	1	3	3	3	3	2	1	1	2	4	5	3	5	5	5	5	4	4	3	5	5	7	2	1
337	1	1	1	1	1	5	4	4	5	3	3	4	5	5	3	4	4	5	3	3	1	2	2	3	1	3	3	2	3	1	1	1	2	1	3	5	4	3	3	3	5	5	5	3	4	5	6	1	1
338	4	2	4	4	2	2	2	4	3	4	3	4	3	2	4	5	5	5	5	5	2	3	3	4	2	3	3	2	4	2	4	4	3	4	4	2	2	2	3	3	3	2	4	3	3	4	4	1	2
339	2	4	2	4	2	5	5	5	5	5	5	4	4	3	2	2	3	2	2	4	4	3	4	2	4	3	2	3	3	3	4	3	4	4	3	3	4	3	2	3	4	4	4	2	4	4	5	1	1
340	3	3	3	1	2	1	1	2	1	3	2	2	2	2	2	2	2	2	2	2	3	5	4	5	5	4	5	5	4	5	4	4	3	5	3	3	3	1	2	1	1	3	3	2	2	3	2	1	2
341	2	3	4	3	3	4	3	3	3	3	2	3	3	3	2	4	3	4	2	2	1	1	1	1	1	1	1	1	1	1	1	1	1	1	2	2	3	3	4	2	4	2	4	3	4	3	2	1	2
342	5	4	5	4	5	4	5	3	3	3	3	5	3	5	5	4	5	5	3	5	1	1	3	3	2	3	1	2	3	2	1	3	3	3	1	1	1	1	4	5	5	4	5	3	3	4	6	1	1
343	3	4	4	4	5	4	3	5	3	4	5	4	3	3	5	1	1	1	1	1	2	3	2	3	3	2	1	1	2	1	1	2	2	2	3	5	3	5	4	4	5	4	4	3	5	4	6	2	1
344	3	3	3	4	3	4	2	3	4	4	3	5	5	5	5	2	4	2	4	2	4	4	2	2	2	4	2	4	2	2	2	4	3	3	4	3	3	3	4	4	4	2	3	3	4	2	5	1	4
345	2	4	3	4	2	2	2	2	3	4	2	3	4	3	3	2	4	3	2	4	4	3	2	3	3	3	2	2	2	2	2	4	2	2	5	5	5	5	3	3	4	4	4	4	4	4	6	2	3
346	2	4	3	4	4	4	3	4	4	4	2	4	4	4	3	3	4	2	4	4	4	2	4	2	2	2	4	2	4	3	3	3	2	2	4	3	2	3	5	5	5	5	4	2	3	3	6	1	4
347	3	5	5	5	4	1	1	1	1	1	1	4	4	5	4	3	3	4	3	3	1	3	3	2	2	3	1	3	2	3	3	2	1	1	4	5	5	5	3	5	5	3	3	3	3	4	6	1	2
348	3	3	3	4	2	4	3	4	3	4	4	2	3	4	2	2	2	4	2	3	3	2	3	3	3	3	4	4	3	3	2	2	2	4	2	3	3	4	5	5	5	5	3	4	4	2	5	1	1
349	5	3	5	4	4	5	4	3	3	5	3	5	4	5	3	4	4	5	4	4	3	1	3	3	3	3	2	1	2	2	2	2	1	2	3	4	5	3	3	3	3	4	5	5	5	5	7	2	2
350	1	1	3	1	2	3	2	2	2	1	1	1	2	1	3	1	3	3	3	3	4	4	3	4	5	5	3	3	5	4	3	4	5	4	1	3	1	3	1	3	3	3	2	2	2	2	2	1	4
351	3	3	5	3	3	3	3	4	5	5	4	1	1	1	1	4	3	4	3	5	1	1	3	2	1	1	1	1	1	2	2	3	1	1	3	3	3	4	3	5	3	3	3	4	3	5	3	2	2
352	3	2	3	2	3	4	4	3	4	4	4	4	3	4	3	2	3	2	2	3	5	5	5	5	5	5	5	5	5	5	5	5	5	5	2	2	2	2	2	2	2	2	2	2	2	2	1	2	1
353	2	2	4	4	2	4	3	2	4	2	4	4	2	4	2	2	4	2	3	3	2	2	4	3	2	4	4	4	4	3	3	3	2	3	4	4	2	4	4	4	3	2	2	2	4	2	2	1	1
354	4	2	2	2	4	3	4	3	4	4	2	4	3	4	4	4	4	4	3	4	3	2	2	4	2	4	2	2	3	4	2	3	3	4	4	4	4	4	2	2	4	4	4	2	2	4	5	1	1
355	3	4	5	4	4	4	4	4	3	3	3	4	3	5	3	4	4	5	4	4	2	2	3	2	1	1	1	3	1	2	1	1	2	2	1	1	1	1	3	3	3	5	3	5	3	5	4	1	2
356	4	4	3	2	4	3	4	4	2	4	4	3	3	4	4	2	4	4	4	3	2	3	3	2	3	4	2	3	3	2	2	4	2	2	2	2	4	4	4	3	4	2	5	5	5	5	6	2	1
357	2	2	2	2	2	2	2	2	2	2	2	2	2	2	2	2	2	2	2	2	4	4	4	4	4	4	4	4	4	4	4	4	4	4	2	2	2	2	2	2	2	2	1	1	1	1	1	1	1
358	4	3	3	4	5	5	3	3	4	4	3	4	3	5	5	4	5	5	4	3	2	3	2	2	2	1	2	1	2	2	1	2	2	1	3	5	3	3	4	3	4	3	1	1	1	1	4	2	1
359	4	4	4	4	5	3	4	3	5	3	3	5	5	5	4	3	4	3	5	3	2	2	1	2	3	2	2	1	2	1	2	3	2	3	3	3	5	5	1	1	1	1	4	5	4	3	5	2	2
360	2	2	3	4	4	4	4	2	3	4	3	2	4	3	4	3	2	4	2	3	2	3	2	3	2	2	4	4	3	2	2	2	2	2	4	4	2	4	3	2	3	2	4	2	2	2	2	1	1
361	2	2	2	2	2	2	2	2	2	2	2	2	2	2	2	2	2	2	2	2	4	4	4	4	4	4	4	4	4	4	4	4	4	4	1	1	1	1	2	2	2	2	2	2	2	2	1	1	2
362	3	5	3	5	4	5	5	3	4	3	4	5	5	3	5	1	1	1	1	1	1	1	3	1	1	2	3	3	3	2	3	1	1	1	5	5	3	5	4	4	3	5	5	3	3	3	6	2	1
363	2	4	4	3	4	3	4	3	4	2	2	2	2	3	3	4	2	2	2	4	3	4	3	2	3	2	3	2	4	4	2	3	4	3	5	5	5	5	2	2	2	4	2	2	4	3	3	2	2
364	4	4	4	3	4	4	2	2	4	4	3	2	2	3	4	4	3	2	2	4	5	5	5	5	5	5	5	5	5	5	5	5	5	5	2	2	2	2	2	2	2	2	2	2	2	2	1	2	2
365	3	3	4	3	3	4	4	5	3	5	5	4	3	5	3	5	5	5	5	5	3	2	1	1	3	2	2	1	3	2	3	2	1	1	5	5	5	3	5	4	4	5	5	5	3	5	7	2	1
366	2	4	4	2	3	4	4	3	4	2	2	3	2	4	2	4	2	3	3	4	2	3	2	4	3	3	3	2	2	4	2	2	3	2	5	5	5	5	2	4	4	4	4	2	4	2	5	2	4
367	1	1	1	1	1	3	3	4	3	5	3	5	5	3	3	5	4	5	5	4	2	1	1	2	1	3	2	3	1	2	1	1	1	3	5	3	3	3	4	3	4	3	3	3	3	3	4	2	4
368	4	5	5	3	3	4	3	5	4	5	4	3	3	5	3	5	3	5	5	3	5	5	5	5	5	5	5	5	5	5	5	5	5	5	5	4	5	5	5	3	4	4	4	5	3	4	7	2	1
369	4	3	4	3	4	4	2	2	4	2	2	2	2	2	2	4	2	4	2	4	4	3	3	3	4	4	2	3	2	3	3	4	2	2	2	4	2	4	3	4	2	4	3	3	2	4	1	2	3
370	3	3	4	3	4	4	2	2	2	3	2	4	2	3	4	4	2	4	2	3	3	2	2	2	3	4	4	4	2	2	2	4	4	4	4	2	3	4	2	4	3	3	4	2	4	3	3	2	2
371	1	1	1	1	1	5	5	3	4	4	4	3	4	3	5	3	3	5	4	3	3	1	3	1	1	1	3	2	1	1	2	3	1	2	5	3	4	4	5	5	5	4	5	4	4	4	4	1	1
372	4	3	3	2	4	2	4	3	2	4	4	2	2	2	2	4	2	2	4	4	2	3	3	3	3	3	3	2	3	2	2	4	3	2	2	4	4	3	2	2	2	2	2	4	4	4	1	1	1
373	3	2	4	4	4	4	4	2	2	4	4	4	2	2	4	2	3	4	4	2	2	2	4	4	3	3	4	4	4	4	3	4	2	4	3	3	2	2	4	2	3	4	4	3	3	3	3	1	4
374	2	3	2	4	2	4	2	3	4	4	3	4	2	4	4	5	5	5	5	5	4	4	4	2	4	3	3	4	4	3	2	4	2	2	2	4	2	3	3	3	4	2	3	2	3	4	4	1	2
375	3	3	4	3	3	4	5	5	3	3	4	5	3	3	5	4	5	3	4	5	2	3	1	2	1	3	3	1	3	2	3	1	2	1	4	4	3	3	1	1	1	1	4	3	3	5	4	2	1
376	4	5	4	4	3	5	3	3	5	3	5	5	4	3	4	4	3	3	4	5	1	3	3	3	3	2	3	3	1	3	3	1	3	2	5	4	5	5	5	5	5	5	4	4	3	3	7	2	2
377	4	3	4	4	4	4	4	4	3	4	4	2	3	4	3	4	2	3	2	4	4	2	2	3	4	4	3	4	2	2	2	2	4	3	3	3	3	3	3	2	3	2	2	3	3	4	3	2	2
378	2	2	4	4	3	2	4	3	4	2	4	3	2	3	4	2	4	3	2	4	3	2	4	3	4	3	3	4	3	2	3	3	3	2	4	2	3	3	3	4	2	4	5	5	5	5	5	1	1
379	2	1	2	1	3	1	1	2	2	2	1	2	2	2	2	2	1	1	1	3	4	5	4	4	4	3	4	3	4	3	5	4	3	5	3	1	3	3	1	2	2	3	3	2	3	3	2	1	1
380	5	5	5	5	5	2	4	4	3	4	4	4	2	4	4	4	2	4	2	2	3	4	4	4	4	3	2	4	4	4	4	4	2	4	4	3	2	3	3	2	2	4	4	2	4	2	4	2	2
381	2	4	2	3	4	3	4	4	2	2	2	2	2	3	4	2	2	3	3	4	5	5	5	5	5	5	5	5	5	5	5	5	5	5	2	2	2	2	2	2	2	2	2	2	2	2	2	2	2
382	4	2	2	4	2	3	2	4	2	4	4	4	3	2	3	3	3	3	4	2	3	2	4	2	3	3	3	3	2	4	4	3	2	2	2	4	4	4	4	4	4	3	5	5	5	5	6	2	1
383	3	4	4	4	2	5	5	5	5	5	5	4	2	4	3	2	4	4	3	2	4	4	3	2	3	3	2	4	3	3	4	4	2	2	3	2	2	3	4	4	4	4	4	4	2	4	6	2	1
384	5	5	3	5	4	4	3	4	4	5	4	4	4	5	3	4	3	4	3	4	5	5	5	5	5	5	5	5	5	5	5	5	5	5	4	4	5	3	3	4	4	3	3	4	4	3	7	1	2
385	5	5	5	5	5	3	2	4	2	2	4	4	3	2	3	3	3	2	4	4	2	4	4	2	2	3	3	4	2	3	2	2	2	4	2	2	4	4	4	4	2	4	4	3	4	2	5	1	1
386	4	4	3	4	4	3	4	2	3	2	4	4	3	4	2	2	4	3	4	2	3	2	2	2	2	4	2	2	2	4	3	4	2	2	5	5	5	5	4	4	3	2	3	2	3	2	5	2	1
387	1	1	1	1	1	3	2	2	2	4	4	2	3	2	4	4	2	4	2	4	2	2	4	4	2	2	4	2	2	3	4	4	2	4	3	4	2	4	3	3	4	2	4	3	3	3	6	1	1
388	5	5	5	5	5	5	4	3	3	3	4	3	4	5	4	4	3	4	3	4	3	2	3	1	2	1	3	1	1	3	2	2	3	3	3	4	5	5	4	3	3	4	5	4	3	3	7	1	1
389	3	3	3	3	1	2	3	2	1	2	1	1	1	1	1	1	3	2	1	3	5	4	3	5	3	4	3	3	5	5	5	4	3	4	3	3	1	1	2	2	2	2	1	1	3	2	1	1	2
390	2	3	4	3	4	1	1	1	1	1	1	4	3	2	4	4	3	4	4	3	3	4	3	4	3	4	3	4	2	3	3	3	2	2	3	3	4	3	2	4	2	2	2	4	3	2	1	2	1
391	3	4	4	2	3	3	4	2	4	4	3	2	4	3	3	2	3	3	2	3	2	3	4	2	4	2	2	2	2	3	2	3	4	2	3	2	2	3	3	4	4	4	2	2	2	2	1	1	2
392	3	4	2	2	2	5	5	5	5	5	5	3	3	4	3	3	4	2	2	4	3	3	4	4	4	4	3	3	4	2	2	4	3	2	3	3	3	3	2	2	3	4	2	4	4	4	4	2	1
393	3	3	3	2	3	3	4	3	2	4	3	4	3	2	3	4	3	4	2	4	4	4	2	4	4	3	2	3	2	2	3	4	3	4	4	4	2	3	3	4	3	3	2	2	4	3	3	2	1
394	4	2	3	2	2	5	5	5	5	5	5	4	4	2	2	4	4	2	3	2	3	2	2	3	3	2	3	2	3	2	4	2	2	3	3	4	4	4	4	3	4	2	4	3	3	2	5	2	1
395	4	5	4	3	4	3	4	3	4	5	3	1	1	1	1	5	5	3	3	3	3	3	3	3	2	1	2	1	3	1	1	1	1	3	3	3	3	3	5	4	4	3	3	3	4	4	5	1	1
396	3	4	3	3	2	4	3	3	4	4	4	2	3	2	2	2	3	2	4	4	2	2	4	3	4	4	4	2	3	2	4	4	2	2	4	2	2	4	4	4	4	4	3	4	4	4	4	2	1
397	5	5	5	5	5	2	3	2	4	3	2	4	3	3	4	4	3	2	4	3	2	3	4	2	4	2	3	2	2	4	3	2	2	2	2	3	4	2	3	4	3	4	4	2	4	4	5	1	2
398	2	2	2	2	2	2	2	2	2	2	2	2	2	2	2	2	2	2	2	2	4	4	4	4	4	4	4	4	4	4	4	4	4	4	2	2	2	2	2	2	2	2	4	4	2	3	1	2	1
399	3	2	3	3	2	3	3	3	4	4	4	3	3	4	4	2	2	3	4	4	2	2	3	2	3	4	3	4	4	2	2	4	3	3	2	4	2	3	4	3	4	4	4	2	4	2	3	2	1
400	3	2	2	4	4	2	3	2	4	3	2	4	3	4	2	3	3	2	2	2	5	5	5	5	5	5	5	5	5	5	5	5	5	5	2	2	2	2	2	2	2	2	2	2	2	2	2	2	1
401	4	4	3	4	2	2	4	4	2	2	2	3	2	3	3	2	3	4	4	3	2	2	2	3	4	2	3	4	2	2	3	4	2	2	3	3	3	4	3	2	4	3	3	4	4	4	3	1	1
402	3	2	4	2	3	4	3	2	4	2	4	3	4	3	3	3	3	3	4	4	4	4	2	2	3	2	3	4	3	4	2	4	3	4	4	4	3	3	2	3	4	3	3	3	3	4	3	1	1
403	5	5	5	5	5	4	4	3	4	3	3	4	3	3	4	4	4	3	3	4	3	2	3	2	4	4	3	2	4	3	2	2	4	4	4	4	2	2	4	3	4	2	2	4	4	3	6	2	1
404	4	2	3	3	2	2	3	4	3	4	2	4	4	2	3	2	4	2	2	4	3	2	3	2	4	2	3	4	2	2	2	2	3	2	4	3	4	4	4	4	3	4	4	2	4	4	4	2	1
405	4	4	4	2	4	4	4	2	2	3	2	4	3	4	2	3	3	3	3	2	3	3	2	3	3	4	2	2	2	2	3	4	2	4	5	5	5	5	4	3	4	4	4	4	4	2	6	2	1
406	2	3	2	4	2	4	4	4	3	2	3	3	4	4	3	2	3	3	4	4	2	4	3	3	2	2	3	2	4	2	3	4	3	4	3	2	3	4	3	3	2	4	4	4	3	4	3	1	4
407	1	1	1	1	1	5	4	4	4	4	3	5	3	3	4	4	3	3	3	3	3	3	1	1	3	1	2	2	2	3	2	2	3	1	4	5	4	3	5	5	3	5	3	3	4	3	5	2	4
408	2	4	4	2	2	3	4	3	2	2	2	2	4	2	4	3	3	4	2	4	4	2	3	2	4	3	3	3	4	3	2	3	2	2	4	4	4	2	2	2	4	4	2	4	2	2	1	1	2
409	4	4	3	4	5	5	4	4	5	4	4	5	4	5	5	5	3	4	5	4	1	3	3	1	1	2	2	3	3	2	1	2	3	3	4	4	5	3	1	1	1	1	4	5	4	3	6	1	2
410	4	3	4	5	5	4	4	5	5	5	3	1	1	1	1	4	4	3	4	5	2	3	1	2	3	3	3	3	3	1	3	1	2	3	4	3	5	4	5	4	4	5	4	3	5	3	7	1	1
411	3	3	4	4	4	3	4	4	4	3	5	5	4	3	3	5	5	5	5	4	1	3	3	2	1	3	1	2	2	2	1	1	3	1	5	5	5	5	4	5	5	3	3	3	4	3	7	2	3
412	2	2	3	4	2	3	4	2	2	2	3	2	2	3	3	3	4	4	2	2	3	2	2	2	3	2	2	3	4	4	2	2	3	3	5	5	5	5	2	2	3	2	2	4	2	3	1	2	1
413	3	4	4	4	4	2	2	3	4	2	4	3	2	3	4	3	4	4	3	4	3	2	2	2	4	3	3	3	3	2	4	4	4	2	4	2	3	4	4	4	2	3	3	3	2	4	2	2	2
414	4	3	5	5	3	4	3	3	3	5	5	3	4	5	3	3	4	3	3	3	5	5	5	5	5	5	5	5	5	5	5	5	5	5	5	4	5	4	4	5	5	3	5	5	3	4	7	1	2
415	4	3	5	5	4	5	5	4	5	3	4	5	4	3	4	3	5	4	5	4	1	1	2	2	3	3	3	3	1	3	2	3	2	2	1	1	1	1	4	3	5	4	5	5	4	3	6	1	1
416	4	4	3	3	4	4	4	4	3	3	2	3	2	2	2	2	3	4	2	3	2	2	4	3	3	3	2	2	2	3	2	4	3	3	5	5	5	5	3	2	2	4	2	2	4	2	3	2	1
417	4	4	3	3	2	2	2	4	2	2	4	4	3	3	3	3	4	3	3	2	3	2	2	3	2	4	2	2	4	4	2	2	2	4	3	2	3	2	2	4	4	3	4	2	3	4	1	1	4
418	2	3	3	3	3	2	2	3	2	1	2	1	1	2	3	2	3	1	3	3	3	5	5	4	3	4	4	3	5	4	5	4	4	5	2	3	1	2	2	2	2	2	1	2	2	2	1	2	2
419	3	4	2	2	3	4	2	3	3	2	3	3	3	3	3	4	2	4	4	4	4	4	2	3	2	3	3	2	2	2	3	3	2	2	2	2	2	2	4	3	3	4	2	2	2	3	7	2	2
420	3	4	3	4	2	4	4	4	4	2	2	5	5	5	5	3	4	3	2	3	2	2	2	3	3	4	2	2	2	4	3	2	3	2	4	4	4	3	3	3	3	2	2	2	4	2	4	1	3
421	2	4	4	2	4	4	2	3	4	3	4	4	4	2	4	3	4	2	3	4	4	2	2	3	3	2	3	2	4	4	4	2	2	4	4	2	3	3	4	2	3	2	4	4	4	3	4	1	4
422	5	5	5	4	3	5	3	3	5	4	3	4	4	3	3	5	5	5	3	4	1	2	2	1	3	2	3	1	1	3	3	3	3	2	1	1	1	1	3	4	3	5	5	5	4	4	6	1	2
423	4	5	5	4	4	3	3	3	4	4	5	1	1	1	1	5	5	4	5	5	3	2	2	3	1	3	1	1	1	3	3	1	1	3	4	3	4	4	3	5	3	3	3	4	5	3	6	2	1
424	3	3	3	4	3	3	4	2	4	3	2	4	3	2	2	4	4	3	4	2	3	4	2	4	4	4	2	3	4	2	4	3	2	2	4	3	4	4	5	5	5	5	2	4	3	2	5	2	3
425	1	1	1	1	1	3	4	3	4	3	3	4	3	3	3	5	4	3	3	5	1	1	3	2	3	2	2	2	3	3	2	3	1	2	4	5	5	3	5	5	5	3	3	5	4	5	6	2	1
426	1	2	2	3	2	3	2	1	3	1	2	2	1	1	2	2	3	3	3	1	4	4	5	5	5	3	3	5	5	3	5	5	3	3	2	2	2	2	1	1	1	3	1	3	1	3	1	1	1
427	2	2	2	4	4	5	5	5	5	5	5	3	3	3	4	4	3	3	4	2	2	2	2	4	3	2	4	2	4	3	3	2	2	2	2	2	4	4	4	4	3	4	3	3	3	2	5	2	2
428	2	2	4	2	4	5	5	5	5	5	5	4	2	3	4	3	3	4	4	2	2	4	4	3	4	2	2	2	2	2	3	4	4	2	2	4	2	3	3	3	3	2	4	4	2	2	4	1	1
429	4	2	2	2	4	2	3	2	2	2	4	1	1	1	1	4	3	3	3	4	2	4	2	3	3	4	4	4	3	3	2	2	3	3	2	4	3	2	3	2	3	4	4	3	2	3	1	2	1
430	3	3	4	3	4	3	3	5	5	5	5	3	4	4	3	5	5	5	5	5	2	1	3	2	3	3	3	1	1	3	1	3	2	1	4	3	3	3	4	4	5	4	5	5	5	3	7	2	1
431	2	2	3	3	2	3	2	3	2	4	4	4	4	4	3	3	2	3	4	2	5	5	5	5	5	5	5	5	5	5	5	5	5	5	2	2	2	2	2	2	2	2	2	2	2	2	2	2	1
432	3	3	2	2	4	4	2	3	4	4	4	3	2	3	4	3	2	4	4	2	4	3	4	2	3	3	4	4	3	2	3	2	4	2	4	4	3	4	3	4	4	4	3	3	2	2	3	1	2
433	4	2	4	2	4	5	5	5	5	5	5	3	4	4	3	2	2	2	2	4	4	2	2	2	2	4	3	4	2	4	2	3	3	3	4	4	2	4	3	4	2	4	3	2	3	3	5	1	2
434	3	3	4	4	2	4	2	4	4	2	3	3	3	4	2	3	3	3	3	4	2	3	3	4	2	3	4	4	3	2	2	3	3	4	3	2	4	2	2	4	3	4	2	4	2	2	1	2	2
435	3	2	4	4	2	2	4	4	3	2	4	4	2	4	3	4	3	4	4	2	2	2	4	3	4	4	3	2	2	3	3	2	3	4	3	2	3	4	2	2	4	3	5	5	5	5	5	1	1
436	4	4	4	5	3	5	4	3	5	3	4	1	1	1	1	5	4	4	3	5	1	1	2	2	2	2	1	3	2	2	3	2	1	2	3	3	5	5	5	5	4	3	5	4	3	4	7	2	1
437	4	3	2	3	3	2	4	4	4	3	3	3	3	4	2	1	1	1	1	1	4	3	2	2	2	2	2	2	3	3	2	3	2	4	4	4	4	3	4	3	4	4	4	3	2	3	2	2	4
438	4	4	3	5	4	4	5	5	4	4	5	3	5	4	5	4	4	5	3	4	3	1	3	1	2	2	2	1	3	1	1	3	1	1	1	1	1	1	4	5	4	3	5	3	5	3	6	2	1
439	2	2	2	2	2	3	1	1	1	2	3	1	3	2	3	1	1	2	2	3	3	5	3	3	4	4	4	5	3	4	5	5	5	3	3	2	2	2	2	1	3	1	3	1	2	2	1	1	3
440	2	3	3	4	3	1	1	1	1	1	1	4	4	2	4	3	4	2	2	4	4	3	4	2	3	4	3	2	2	4	3	2	4	3	3	4	4	3	3	3	2	2	2	3	2	4	1	2	1
441	2	3	4	2	2	4	3	3	3	3	2	4	2	3	4	4	4	4	4	3	4	2	3	3	4	2	3	3	2	3	2	2	2	4	3	2	3	4	4	3	3	2	4	2	3	2	1	1	1
442	4	3	4	5	3	3	3	3	3	4	5	5	3	4	3	1	1	1	1	1	3	2	3	2	1	1	1	1	2	3	3	3	2	3	3	3	5	3	3	4	4	4	4	4	4	4	5	1	1
443	5	5	5	4	5	1	1	1	1	1	1	4	3	4	4	4	5	4	4	3	3	2	2	3	3	3	1	1	1	2	1	1	3	3	3	3	3	4	5	5	4	3	5	5	4	5	6	1	1
444	4	2	2	3	2	4	2	4	2	4	4	4	4	2	2	4	4	2	4	2	2	3	4	3	2	3	2	2	4	4	4	2	4	2	4	4	4	4	2	2	4	4	3	4	3	3	5	2	2
445	4	2	2	4	4	3	2	3	2	2	2	5	5	5	5	2	3	4	2	3	3	3	4	3	3	2	4	2	2	2	2	3	4	4	4	4	4	2	2	2	4	2	4	3	4	4	3	1	2
446	5	4	3	4	4	5	3	3	5	3	3	4	4	4	5	4	3	3	3	4	1	1	2	2	1	2	1	2	2	2	1	3	1	3	5	5	5	5	4	3	5	3	5	5	3	3	7	1	1
447	4	4	4	3	4	4	4	2	4	4	4	2	4	3	4	4	2	4	2	4	4	2	3	3	4	2	4	3	3	2	2	2	2	4	3	2	2	2	4	3	3	3	4	3	3	4	4	1	2
448	3	3	4	2	2	3	3	4	2	4	4	2	3	4	2	2	4	4	3	2	5	5	5	5	5	5	5	5	5	5	5	5	5	5	2	2	2	2	2	2	2	2	2	2	2	2	2	2	1
449	5	5	4	3	4	5	3	5	5	4	4	5	5	5	5	3	3	5	4	4	3	3	1	1	1	3	3	1	1	2	3	1	1	3	3	4	5	5	4	5	4	5	3	5	4	5	7	1	1
450	4	3	3	2	4	2	4	3	3	3	3	3	4	3	4	3	2	4	2	4	3	3	3	4	4	2	4	3	2	2	3	4	3	2	4	3	4	2	2	3	2	4	5	5	5	5	5	2	1
451	4	4	4	4	3	5	5	5	5	5	5	4	2	4	4	3	4	2	4	4	2	2	3	3	4	4	2	2	2	4	2	3	3	2	3	4	2	4	3	2	3	4	4	4	4	4	6	2	4
452	1	1	2	3	3	1	3	2	3	2	3	1	1	3	3	3	3	1	1	2	4	4	4	4	4	4	4	4	4	4	4	4	4	4	2	1	2	2	3	1	2	2	3	1	2	2	1	2	3
453	2	4	2	4	4	4	3	2	4	2	3	2	4	4	4	4	2	2	2	4	3	2	3	4	2	4	3	2	4	2	2	2	2	3	3	3	2	4	4	2	2	2	4	2	3	4	1	2	1
454	2	2	2	3	4	5	5	5	5	5	5	4	4	3	4	4	3	4	3	2	4	2	3	3	3	4	2	3	4	2	4	2	2	3	4	4	3	4	4	2	3	4	3	4	4	4	6	1	2
455	3	3	3	3	3	3	4	5	3	4	5	5	3	3	5	5	5	3	4	3	5	5	5	5	5	5	5	5	5	5	5	5	5	5	4	4	5	4	5	5	5	5	5	4	3	5	7	2	2
456	4	2	2	3	3	3	4	4	4	3	4	4	2	4	3	4	2	3	2	2	1	1	1	1	1	1	1	1	1	1	1	1	1	1	2	2	3	4	2	4	4	2	3	3	4	3	2	1	1
457	3	2	4	3	3	2	4	3	4	4	2	3	3	2	4	3	3	2	3	2	1	1	1	1	1	1	1	1	1	1	1	1	1	1	2	4	2	2	4	2	2	2	2	4	4	4	2	1	3
458	4	2	4	3	2	3	4	2	2	3	4	4	2	3	3	2	2	4	4	2	2	4	2	2	2	4	2	4	2	4	4	2	4	2	4	2	3	2	4	3	2	4	3	4	3	3	1	2	4
459	4	5	3	4	4	4	3	5	5	4	3	5	5	5	5	3	4	5	5	3	3	2	1	2	3	1	3	3	1	3	2	1	2	3	3	5	4	4	4	3	5	4	5	3	4	5	7	1	3
460	1	1	1	1	1	4	3	4	4	4	5	4	4	3	5	4	3	5	5	3	2	2	2	1	2	2	1	3	3	2	3	2	3	2	4	5	3	4	5	4	5	5	3	3	4	3	6	2	1
461	5	3	3	5	4	5	5	5	5	5	5	4	3	5	4	5	3	3	4	5	1	3	1	3	1	2	1	2	3	3	2	1	2	3	5	5	4	4	4	5	3	4	4	5	4	4	7	1	1
462	1	1	1	1	1	3	4	3	5	5	5	3	4	3	4	3	4	4	4	4	2	3	1	2	3	1	3	3	1	3	3	3	2	2	4	3	3	3	3	3	5	4	4	5	4	3	5	2	2
463	4	3	3	3	4	5	3	3	4	5	3	3	4	3	4	4	4	5	5	4	2	2	1	3	1	3	3	2	3	2	1	3	2	1	1	1	1	1	3	5	3	5	3	3	3	4	4	2	3
464	4	2	4	4	4	2	2	4	3	3	3	4	4	2	4	5	5	5	5	5	3	2	4	3	2	2	2	2	4	3	2	4	3	2	4	4	3	3	3	2	2	3	3	4	3	4	5	1	1
465	2	2	2	2	2	2	2	2	2	2	2	2	2	2	2	2	2	2	2	2	4	4	4	4	4	4	4	4	4	4	4	4	4	4	2	2	2	2	2	2	2	2	1	1	1	1	1	1	1
466	2	2	2	4	3	4	2	4	4	3	2	5	5	5	5	2	3	4	2	2	2	2	2	4	4	2	2	3	4	3	4	3	2	2	4	3	4	2	3	2	4	2	4	3	4	3	3	2	1
467	1	1	1	1	1	2	2	4	4	3	3	2	3	3	2	3	2	4	2	4	2	4	4	2	3	2	4	2	2	3	2	2	2	2	4	2	2	4	3	4	3	2	2	3	2	4	1	2	1
468	2	3	3	4	4	4	4	4	3	3	3	4	2	2	2	4	4	2	4	3	3	2	2	2	4	3	3	2	4	3	3	3	2	3	2	3	2	2	5	5	5	5	4	2	2	2	3	1	2
469	4	4	3	5	4	4	3	5	3	4	3	3	3	4	4	4	5	5	3	4	3	2	2	2	1	1	3	1	2	3	1	2	3	2	1	1	1	1	5	3	4	5	5	5	5	5	6	2	4
470	4	2	2	4	4	5	5	5	5	5	5	3	2	3	4	4	2	4	3	2	2	3	2	4	2	2	3	3	2	3	3	3	4	3	4	4	4	4	2	4	2	3	3	4	2	2	5	2	2
471	3	3	3	5	3	4	4	3	4	3	5	3	5	3	5	1	1	1	1	1	3	1	1	1	2	1	1	3	2	1	3	3	1	3	5	4	3	3	4	3	5	5	4	4	4	5	6	1	1
472	3	4	3	3	3	3	3	4	5	5	3	3	4	3	3	4	3	5	4	5	3	3	3	1	3	1	2	2	3	3	1	1	1	3	5	4	5	4	3	3	4	4	1	1	1	1	4	2	2
473	5	3	5	3	4	3	4	3	5	5	5	5	5	4	5	1	1	1	1	1	3	3	2	2	3	3	1	1	3	2	3	1	3	2	3	3	3	4	5	5	5	5	5	5	5	5	7	1	4
474	4	4	2	2	3	2	2	3	3	4	2	4	3	2	4	4	2	4	4	4	1	1	1	1	1	1	1	1	1	1	1	1	1	1	4	2	4	2	3	4	4	4	4	4	4	2	4	1	2
475	1	1	3	2	2	1	2	2	2	2	2	2	2	2	2	2	2	3	2	1	5	5	3	3	3	3	5	3	5	3	4	3	3	5	1	1	3	1	3	2	1	2	3	1	2	1	4	2	2
476	4	2	2	3	4	3	3	3	4	4	4	3	4	4	4	5	5	5	5	5	2	3	3	4	2	4	3	2	2	4	2	3	2	4	3	4	4	4	2	4	4	2	4	4	4	2	6	2	1
477	3	4	5	4	5	4	4	5	3	4	5	2	2	2	2	5	3	5	3	5	2	3	1	1	3	3	3	2	3	2	3	3	2	2	4	3	4	4	1	1	1	1	5	5	5	4	5	1	2
478	4	5	4	4	5	4	3	4	3	4	4	2	2	2	2	4	5	3	5	3	3	1	2	1	1	1	1	1	2	3	1	1	3	2	4	5	4	5	1	1	1	1	4	4	3	3	4	2	1
479	2	2	2	3	2	4	4	2	4	4	3	2	2	4	4	3	4	2	4	2	1	1	1	1	1	1	1	1	1	1	1	1	1	1	4	3	4	3	4	3	2	3	3	2	3	4	2	1	4
480	1	1	1	1	1	3	2	4	3	4	3	4	4	2	2	4	4	4	2	4	3	2	2	2	3	4	4	3	3	3	4	2	3	4	4	3	3	4	4	4	3	4	3	3	3	2	1	1	1
481	5	5	4	5	3	5	3	3	4	5	3	4	3	3	5	5	4	3	3	5	3	3	1	3	2	3	2	2	1	2	1	3	2	3	3	3	5	3	5	4	3	5	1	1	1	1	5	1	4
482	2	2	4	3	2	3	3	3	4	3	3	2	4	2	3	4	2	3	4	4	4	2	2	4	4	3	4	2	4	3	2	3	4	2	3	4	2	4	4	3	3	4	3	2	4	2	4	2	1
483	3	4	2	4	4	5	5	5	5	5	5	3	2	4	2	3	2	2	4	3	4	2	4	4	2	3	4	3	3	4	4	4	3	3	3	4	3	4	4	4	4	4	2	2	3	3	5	2	2
484	5	5	4	3	5	3	3	4	3	4	3	3	3	3	3	4	4	3	3	5	1	2	1	1	2	2	1	2	3	2	1	3	1	3	1	1	1	1	3	4	5	3	3	4	4	3	3	1	2
485	1	3	2	2	1	1	3	3	2	2	1	2	2	3	3	2	2	2	2	2	3	4	3	5	5	4	4	3	4	4	5	5	3	3	2	2	1	1	2	3	3	2	2	2	1	3	2	1	1
486	5	4	3	3	3	3	3	3	5	3	5	1	1	1	1	4	5	3	5	4	3	1	1	1	2	2	2	2	1	3	2	3	2	1	3	4	5	5	3	5	5	3	3	4	3	4	6	2	1
487	5	5	5	5	5	2	3	2	2	4	4	3	3	3	2	2	3	2	3	2	3	3	3	2	3	4	4	4	2	3	3	4	2	4	3	4	4	4	2	4	2	3	4	4	4	4	5	1	2
488	4	4	3	4	4	3	4	4	3	4	4	2	2	3	4	2	3	4	4	2	4	4	4	3	2	2	2	2	4	2	2	4	2	2	2	3	2	2	4	2	4	2	5	5	5	5	5	1	1
489	2	4	4	3	3	4	4	4	2	4	4	3	2	2	2	4	2	4	3	2	3	4	4	2	3	2	2	4	3	4	3	2	4	2	2	2	3	4	2	3	4	2	4	3	4	4	3	2	1
490	3	3	5	3	5	4	5	5	3	3	3	1	1	1	1	4	5	4	4	5	3	3	3	1	2	2	3	3	3	1	3	2	2	3	3	5	3	5	3	3	4	4	5	5	5	5	7	1	2
491	4	5	3	5	4	4	5	3	3	3	3	5	5	4	4	5	5	4	5	4	2	3	3	2	2	2	1	2	2	1	1	2	2	3	3	5	5	5	5	3	5	4	5	5	5	5	7	2	1
492	2	3	3	2	1	2	2	2	2	2	2	1	1	1	2	3	2	3	1	1	3	5	5	4	4	5	4	3	4	5	3	3	5	5	3	2	2	3	3	3	3	2	2	3	2	1	1	1	1
493	4	3	5	5	4	5	5	3	5	4	5	3	5	5	5	3	5	3	3	4	2	1	3	1	2	3	1	2	3	1	3	3	1	1	5	5	4	3	3	3	3	4	1	1	1	1	6	2	1
494	2	3	3	2	2	4	4	3	3	2	4	3	3	2	2	3	4	4	3	3	3	2	2	4	4	2	3	3	2	3	3	4	2	2	2	2	2	4	5	5	5	5	2	3	3	3	3	2	2
495	3	4	3	4	5	3	4	4	5	4	5	1	1	1	1	4	5	5	4	3	3	1	3	3	1	1	1	3	3	1	2	3	2	3	3	3	4	3	5	3	5	4	4	4	5	4	6	1	2
496	3	4	4	4	3	5	5	5	5	5	5	4	3	3	4	3	4	4	4	3	4	4	2	3	2	3	2	2	4	2	2	3	2	2	3	3	4	2	3	4	2	2	3	4	3	4	6	2	2
497	5	5	5	4	4	3	3	5	4	5	4	4	4	3	3	5	4	5	4	4	2	2	2	2	3	2	2	2	2	3	3	3	3	2	1	1	1	1	5	3	5	4	5	4	3	3	6	1	1
498	2	2	4	3	2	3	4	2	4	2	3	2	4	3	2	3	4	3	2	4	4	3	4	3	2	3	2	4	2	4	4	4	4	2	4	2	3	3	2	4	2	4	2	4	3	4	2	2	1
499	4	3	4	2	4	1	1	1	1	1	1	4	2	3	3	2	2	4	4	2	2	4	2	3	3	2	2	2	2	4	4	4	3	4	4	4	3	3	2	2	2	3	4	2	4	4	3	2	2
500	4	5	5	3	5	5	5	3	4	5	5	4	4	4	3	3	3	3	4	4	5	5	5	5	5	5	5	5	5	5	5	5	5	5	5	5	4	5	4	3	4	5	4	5	3	3	7	2	2
501	2	3	4	2	3	3	2	3	4	3	4	4	4	2	3	5	5	5	5	5	3	4	2	3	2	3	3	3	2	4	2	2	3	3	3	3	3	4	2	2	2	4	2	3	2	2	3	1	2
502	4	5	4	5	3	3	3	3	5	3	3	5	4	4	5	4	3	5	3	3	1	3	2	1	3	2	1	3	3	1	1	1	1	2	4	3	3	3	5	5	5	5	4	4	5	3	7	1	2
503	3	4	2	2	4	3	4	4	4	4	4	2	4	4	3	4	3	3	2	3	1	1	1	1	1	1	1	1	1	1	1	1	1	1	4	3	4	4	4	4	4	3	3	4	2	4	5	1	4
504	1	2	2	2	3	1	3	2	1	2	1	3	3	2	3	3	1	1	3	2	5	5	3	4	5	4	4	3	4	5	5	4	4	3	2	2	2	2	2	1	3	3	3	1	1	2	1	2	2
505	3	4	2	4	4	3	2	2	4	4	3	2	2	3	4	2	3	4	2	2	1	1	1	1	1	1	1	1	1	1	1	1	1	1	2	2	4	2	2	4	2	4	2	4	2	4	2	1	1
506	4	2	3	4	2	4	4	2	3	3	3	4	3	2	2	2	3	2	4	3	1	1	1	1	1	1	1	1	1	1	1	1	1	1	4	2	3	3	3	4	4	4	2	3	3	2	2	2	1
507	2	4	2	4	3	3	2	3	4	4	4	4	3	3	4	4	3	4	3	2	4	2	2	3	4	2	3	2	3	2	4	2	2	3	2	4	4	2	3	4	3	4	5	5	5	5	6	2	2
508	1	3	2	3	3	2	1	2	3	1	1	3	3	1	2	3	1	3	2	1	3	4	3	4	4	3	5	5	4	3	3	3	5	3	2	2	2	2	2	3	2	2	3	2	2	2	1	2	1
509	3	5	3	3	4	4	4	5	5	3	4	5	4	3	3	5	5	4	3	3	3	3	2	2	3	2	2	3	1	3	1	1	2	2	1	1	1	1	3	4	5	3	3	5	3	3	4	2	1
510	4	2	3	4	3	2	2	3	2	2	4	4	2	2	2	4	4	4	3	4	2	2	2	3	4	3	2	4	4	2	3	2	3	2	3	4	3	4	2	2	3	3	4	4	3	4	3	1	1
511	5	4	5	5	5	4	5	4	5	4	4	1	1	1	1	5	5	5	5	4	1	3	3	1	2	3	1	2	3	2	3	3	1	3	3	4	5	3	3	3	5	3	3	5	3	3	5	1	1
512	2	2	2	4	2	4	3	3	3	4	2	1	1	1	1	3	3	2	4	3	2	3	2	3	2	3	2	4	3	4	4	3	2	2	3	4	4	4	2	4	3	2	4	4	2	2	1	1	3
513	3	2	1	2	2	2	2	2	2	2	2	1	2	1	1	3	2	3	3	1	3	3	3	4	4	5	5	3	5	5	5	4	4	3	2	3	3	3	2	2	3	2	3	1	1	3	2	2	1
514	3	4	2	4	3	4	4	4	4	4	4	4	4	4	4	5	5	5	5	5	2	4	2	3	2	2	3	4	2	2	2	2	2	2	3	2	3	2	4	2	4	4	3	4	4	4	6	1	2
515	5	3	4	3	3	1	1	1	1	1	1	3	5	3	3	4	3	5	4	4	3	3	2	3	2	1	1	1	2	2	3	1	3	3	4	4	3	3	3	3	3	4	5	5	3	5	4	2	1
516	4	2	3	4	3	2	4	4	2	4	3	2	3	4	2	3	2	4	4	3	2	3	2	2	3	3	4	4	3	2	4	2	4	4	3	3	4	2	4	4	2	3	4	3	2	3	3	2	1
517	5	5	3	5	4	5	3	4	4	4	5	5	5	5	4	4	3	5	5	5	1	3	2	1	3	1	2	1	2	3	3	1	1	1	5	5	5	5	4	4	3	3	3	3	4	4	7	1	2
518	4	2	3	2	4	3	3	4	2	4	3	2	4	4	4	5	5	5	5	5	3	3	4	2	4	2	3	3	4	2	3	2	3	2	2	4	3	4	3	4	3	3	4	4	3	3	1	2	2
519	1	3	3	3	2	1	1	2	2	1	1	1	2	2	3	1	3	2	1	2	3	3	3	4	5	5	5	3	3	4	5	5	4	4	3	1	2	2	2	2	2	2	3	1	3	2	1	1	4
520	5	4	5	3	3	5	5	5	5	3	3	5	5	3	5	3	4	3	4	5	2	3	1	3	2	3	1	1	1	3	1	2	1	2	4	5	3	5	4	4	4	4	1	1	1	1	6	2	1
521	3	3	4	4	4	4	3	3	2	2	3	2	3	2	4	2	2	3	4	2	1	1	1	1	1	1	1	1	1	1	1	1	1	1	4	4	4	4	2	2	3	2	3	4	4	3	3	1	1
522	3	3	4	3	4	5	5	5	5	5	5	2	2	2	3	3	4	3	2	2	3	2	3	2	2	3	3	3	2	3	4	2	4	4	4	3	4	2	2	4	4	3	4	3	3	4	5	2	2
523	3	4	5	3	5	3	4	4	3	4	4	4	5	4	4	3	3	4	3	4	5	5	5	5	5	5	5	5	5	5	5	5	5	5	3	4	4	4	4	3	4	4	4	3	5	3	7	2	3
524	5	5	4	5	5	4	5	3	5	3	4	5	5	4	4	5	5	4	4	3	1	3	2	3	2	1	3	2	1	3	3	2	3	1	5	3	3	3	1	1	1	1	5	3	3	3	6	2	1
525	3	4	5	4	3	1	1	1	1	1	1	4	4	4	4	4	3	5	5	3	3	2	3	1	1	1	3	2	3	1	3	1	2	2	5	3	3	5	4	5	3	5	5	3	5	4	6	1	1
526	4	2	4	2	3	4	2	3	4	3	4	4	3	2	2	2	2	2	2	3	3	4	2	3	3	2	2	4	4	2	2	2	2	3	3	4	3	4	3	3	4	2	4	3	2	3	1	2	1
527	1	2	2	1	3	3	2	3	2	1	3	2	2	3	1	2	3	1	2	1	4	3	4	5	5	5	4	5	3	4	3	3	3	3	1	2	3	1	3	1	1	2	2	2	2	2	1	1	2
528	3	2	2	4	4	3	4	2	2	3	2	3	3	3	2	3	4	2	2	2	2	2	4	4	3	2	2	3	2	2	2	3	4	4	4	3	2	4	3	4	3	2	5	5	5	5	4	1	4
529	5	4	5	5	3	1	1	1	1	1	1	3	4	3	5	5	5	3	5	5	2	3	2	1	1	2	1	2	2	3	2	2	3	3	5	5	4	3	5	4	4	5	4	4	3	5	7	2	1
530	1	3	2	2	1	3	1	1	2	3	1	2	1	3	2	1	2	1	2	2	3	5	4	3	3	4	3	3	4	3	3	4	5	3	1	1	2	2	3	2	2	3	2	2	2	2	1	1	1
531	4	3	3	2	2	4	3	3	3	2	4	2	2	3	4	4	4	4	3	3	2	4	3	2	4	3	4	3	3	2	4	2	3	3	2	4	3	2	3	3	3	2	4	2	4	4	7	1	1
532	3	4	4	4	2	1	1	1	1	1	1	2	2	3	4	4	4	4	4	4	4	2	3	4	2	4	3	2	4	4	2	4	3	4	4	4	2	2	3	2	3	2	4	2	2	3	1	1	1
533	4	3	4	3	4	4	4	3	4	4	4	4	4	4	3	4	4	3	3	4	2	2	2	3	2	4	3	2	4	4	3	2	2	2	2	3	4	3	2	4	2	3	2	3	2	4	4	1	1
534	3	3	3	4	4	1	1	1	1	1	1	4	3	4	3	4	3	5	5	5	3	3	2	2	2	2	1	2	1	3	3	3	1	2	3	3	5	4	4	5	3	5	3	4	3	4	5	1	1
535	3	4	3	3	4	2	4	2	4	2	2	4	2	3	4	1	1	1	1	1	2	4	3	4	3	4	4	2	4	4	4	2	4	2	4	4	3	2	3	3	4	2	3	2	2	2	1	2	4
536	4	4	2	2	2	3	3	4	2	2	3	3	4	2	4	2	4	4	2	3	2	2	4	3	2	2	3	4	3	3	2	3	3	2	4	3	3	4	3	4	4	3	4	3	4	4	4	1	2
537	4	3	3	3	3	5	5	5	5	5	5	5	4	3	5	5	4	5	3	3	2	1	1	2	2	2	2	3	2	2	1	2	2	2	3	5	5	4	4	3	4	3	3	5	5	4	7	2	1
[truncated: 5 more columns]
